# Supplementary material for: Importance of EMT Factor ZEB1 in cDC1 “MutuDC Line” Mediated Induction of Th1 Immune Response
Source: Front Immunol. 2018 Nov 13;9:2604. doi: 10.3389/fimmu.2018.02604 (PMC6243008; doi:10.3389/fimmu.2018.02604)
Supplement: Supplementary file 1 [file Table_1.XLSX]

## Sheet: Sheet 1
Gene Symbol	ENSEMBL ID	locus	Control 0h	Zeb1 KD 0h	Control 0h FPKM	Zeb1 KD 0h FPKM	log2(fold_change)	p_value	q_value
2310040G24Rik	ENSMUSG00000101655	chr6:86483375-86488227	Control 0h	Zeb1 KD 0h	35.0611	14.2169	-1.30226	0.00125	0.0438444
A530064D06Rik	ENSMUSG00000043939	chr17:48151895-48167270	Control 0h	Zeb1 KD 0h	0	0.951294	Inf	5e-05	0.00365094
A830018L16Rik	ENSMUSG00000057715	chr1:11414104-11975901	Control 0h	Zeb1 KD 0h	1.3088	0.0558799	-4.54977	5e-05	0.00365094
Abtb2	ENSMUSG00000032724	chr2:103566309-103718423	Control 0h	Zeb1 KD 0h	0.800134	4.03588	2.33457	5e-05	0.00365094
Acss1	ENSMUSG00000027452	chr2:150618104-150668935	Control 0h	Zeb1 KD 0h	16.9254	5.8896	-1.52295	5e-05	0.00365094
Acvrl1	ENSMUSG00000000530	chr15:101128521-101145336	Control 0h	Zeb1 KD 0h	66.0232	33.2083	-0.991431	0.0013	0.0453243
Adcy6	ENSMUSG00000022994	chr15:98589989-98607633	Control 0h	Zeb1 KD 0h	0.124717	1.03036	3.04642	0.0003	0.0154115
Adcy9	ENSMUSG00000005580	chr16:4287528-4420498	Control 0h	Zeb1 KD 0h	0.187438	1.32833	2.82512	0.0003	0.0154115
Adgra2	ENSMUSG00000031486	chr8:27085582-27128680	Control 0h	Zeb1 KD 0h	11.7576	30.7973	1.3892	5e-05	0.00365094
Ago4	ENSMUSG00000042500	chr4:126489540-126533472	Control 0h	Zeb1 KD 0h	4.08018	9.87744	1.2755	5e-05	0.00365094
Agpat2	ENSMUSG00000026922	chr2:26580013-26636497	Control 0h	Zeb1 KD 0h	0.402995	9.67796	4.58587	0.00065	0.027542
Aldh18a1	ENSMUSG00000025007	chr19:40550256-40588463	Control 0h	Zeb1 KD 0h	28.1309	53.6238	0.930718	0.0003	0.0154115
Ank,Mir7117	ENSMUSG00000022265	chr15:27466676-27594909	Control 0h	Zeb1 KD 0h	14.6174	27.1623	0.893916	0.0014	0.0479469
Ankrd28	ENSMUSG00000014496	chr14:31700014-31830415	Control 0h	Zeb1 KD 0h	1.48269	4.03061	1.44278	0.00085	0.0332273
Ankrd55	ENSMUSG00000049985	chr13:112288450-112384002	Control 0h	Zeb1 KD 0h	0.281964	1.48276	2.3947	0.00085	0.0332273
Aoah	ENSMUSG00000021322	chr13:20794118-21024252	Control 0h	Zeb1 KD 0h	2.27393	0.284063	-3.0009	0.0002	0.01111
Apol10b	ENSMUSG00000050014	chr15:77584157-77596125	Control 0h	Zeb1 KD 0h	133.824	58.6931	-1.18907	5e-05	0.00365094
Arhgdib	ENSMUSG00000030220	chr6:136923654-136968865	Control 0h	Zeb1 KD 0h	422.498	72.5957	-2.54099	5e-05	0.00365094
Arhgef40	ENSMUSG00000004562	chr14:51984718-52020733	Control 0h	Zeb1 KD 0h	1.46856	5.50656	1.90675	0.0005	0.0225
Asns	ENSMUSG00000029752	chr6:7675168-7693254	Control 0h	Zeb1 KD 0h	13.9812	48.6586	1.7992	5e-05	0.00365094
Atp13a2	ENSMUSG00000036622	chr4:140986872-141007330	Control 0h	Zeb1 KD 0h	3.9159	1.18919	-1.71937	0.00025	0.0135
Atp1b3	ENSMUSG00000032412	chr9:96332654-96364442	Control 0h	Zeb1 KD 0h	282.27	126.929	-1.15305	5e-05	0.00365094
Atp2a3	ENSMUSG00000020788	chr11:72961168-72993044	Control 0h	Zeb1 KD 0h	10.1582	4.80625	-1.07965	0.00065	0.027542
Atp6v0a4,D630045J12Rik	NA	chr6:38048482-38254009	Control 0h	Zeb1 KD 0h	2.17345	0.555931	-1.96701	0.0001	0.00637912
B3gnt3	ENSMUSG00000031803	chr8:71690755-71701789	Control 0h	Zeb1 KD 0h	5.78704	13.021	1.16994	0.0003	0.0154115
B430306N03Rik	ENSMUSG00000043740	chr17:48316140-48327024	Control 0h	Zeb1 KD 0h	0.338815	3.30885	3.28776	5e-05	0.00365094
B4galnt4	ENSMUSG00000055629	chr7:141061103-141072400	Control 0h	Zeb1 KD 0h	1.8511	5.12664	1.46963	0.0009	0.0344851
Bank1	ENSMUSG00000037922	chr3:135904343-136326066	Control 0h	Zeb1 KD 0h	7.45404	1.18046	-2.65868	5e-05	0.00365094
Bcl2a1b,Gm29094,Mthfs	NA	chr9:89199208-89377713	Control 0h	Zeb1 KD 0h	76.148	157.973	1.0528	0.0004	0.0192697
Bdh1	ENSMUSG00000046598	chr16:31422279-31458901	Control 0h	Zeb1 KD 0h	1.72536	15.7403	3.1895	5e-05	0.00365094
Bend4	ENSMUSG00000092060	chr5:67392146-67437990	Control 0h	Zeb1 KD 0h	1.18369	0.192003	-2.6241	5e-05	0.00365094
Bglap3	ENSMUSG00000074489	chr3:88368615-88372743	Control 0h	Zeb1 KD 0h	2.17494	8.20645	1.91578	0.00025	0.0135
Bspry	ENSMUSG00000028392	chr4:62480052-62497298	Control 0h	Zeb1 KD 0h	0.312158	4.99465	4.00003	0.00055	0.0243721
Btg1	ENSMUSG00000036478	chr10:96617000-96622813	Control 0h	Zeb1 KD 0h	19.1547	46.6282	1.2835	5e-05	0.00365094
C3ar1	ENSMUSG00000040552	chr6:122847137-122856161	Control 0h	Zeb1 KD 0h	1.36377	0.177418	-2.94237	0.00035	0.0175909
Cacnb3	ENSMUSG00000003352	chr15:98632219-98644530	Control 0h	Zeb1 KD 0h	1.37084	5.41828	1.98277	0.0002	0.01111
Camsap3	ENSMUSG00000044433	chr8:3587292-3621316	Control 0h	Zeb1 KD 0h	0.113272	3.08495	4.76739	0.00125	0.0438444
Card10	ENSMUSG00000033170	chr15:78775137-78803042	Control 0h	Zeb1 KD 0h	1.45642	6.20266	2.09046	5e-05	0.00365094
Card6	ENSMUSG00000041849	chr15:5095980-5108539	Control 0h	Zeb1 KD 0h	0.129566	1.6191	3.64344	0.00015	0.00875126
Casc4	ENSMUSG00000060227	chr2:121866969-121936220	Control 0h	Zeb1 KD 0h	0.150147	1.37558	3.1956	5e-05	0.00365094
Cbr3	ENSMUSG00000022947	chr16:93683214-93690990	Control 0h	Zeb1 KD 0h	1.34353	8.23978	2.61657	0.0001	0.00637912
Ccr2	ENSMUSG00000049103	chr9:124101949-124113557	Control 0h	Zeb1 KD 0h	4.14629	12.1514	1.55124	5e-05	0.00365094
Cd180	ENSMUSG00000021624	chr13:102693557-103334497	Control 0h	Zeb1 KD 0h	93.7782	48.8607	-0.940579	0.00115	0.0412083
Cd244	ENSMUSG00000004709	chr1:171559192-171609746	Control 0h	Zeb1 KD 0h	24.2293	9.27974	-1.3846	0.0001	0.00637912
Cd24a	ENSMUSG00000047139	chr10:43579168-43584262	Control 0h	Zeb1 KD 0h	164.302	297.06	0.854402	0.0011	0.0399094
Cd300c2	ENSMUSG00000044811	chr11:114996720-115001880	Control 0h	Zeb1 KD 0h	0	3.43483	Inf	5e-05	0.00365094
Cd34	ENSMUSG00000016494	chr1:194938818-195092249	Control 0h	Zeb1 KD 0h	31.4377	2.94405	-3.41662	5e-05	0.00365094
Cd37	ENSMUSG00000030798	chr7:45215752-45239115	Control 0h	Zeb1 KD 0h	1.32804	12.104	3.18811	5e-05	0.00365094
Cd8a	ENSMUSG00000053977	chr6:71373426-71379173	Control 0h	Zeb1 KD 0h	16.6355	3.76381	-2.144	5e-05	0.00365094
Cdc42bpg	ENSMUSG00000024769	chr19:6306455-6325652	Control 0h	Zeb1 KD 0h	1.55197	12.5801	3.01897	5e-05	0.00365094
Cdh1	ENSMUSG00000000303	chr8:106603350-106670246	Control 0h	Zeb1 KD 0h	3.46357	52.6321	3.92561	5e-05	0.00365094
Cdkn1a	ENSMUSG00000023067	chr17:29090978-29100722	Control 0h	Zeb1 KD 0h	3.15456	11.8024	1.90357	5e-05	0.00365094
Celsr1	ENSMUSG00000016028	chr15:85898757-86033777	Control 0h	Zeb1 KD 0h	0.0444904	0.841933	4.24214	0.0002	0.01111
Cep170b	ENSMUSG00000072825	chr12:112722173-112746591	Control 0h	Zeb1 KD 0h	6.35603	16.7755	1.40016	5e-05	0.00365094
Cers6	ENSMUSG00000027035	chr2:68861440-69114282	Control 0h	Zeb1 KD 0h	1.26314	10.9942	3.12166	5e-05	0.00365094
Cgnl1	ENSMUSG00000032232	chr9:71626508-71771602	Control 0h	Zeb1 KD 0h	57.4079	31.7923	-0.852572	0.00145	0.0492237
Cldn1	ENSMUSG00000022512	chr16:26356641-26371841	Control 0h	Zeb1 KD 0h	33.3613	86.4211	1.37321	5e-05	0.00365094
Clec10a	ENSMUSG00000000318	chr11:70156196-70170834	Control 0h	Zeb1 KD 0h	0	1.72822	Inf	5e-05	0.00365094
Clec12a	ENSMUSG00000053063	chr6:129342690-129365303	Control 0h	Zeb1 KD 0h	60.3901	14.6755	-2.0409	5e-05	0.00365094
Clec7a	ENSMUSG00000079293	chr6:129461590-129472779	Control 0h	Zeb1 KD 0h	31.0837	6.13505	-2.34101	5e-05	0.00365094
Clstn1	ENSMUSG00000039953	chr4:149586467-149648899	Control 0h	Zeb1 KD 0h	6.46888	14.7365	1.1878	0.00015	0.00875126
Cnn3	ENSMUSG00000053931	chr3:121424235-121458207	Control 0h	Zeb1 KD 0h	13.2556	3.55903	-1.89705	5e-05	0.00365094
Crim1	ENSMUSG00000024074	chr17:78200247-78376592	Control 0h	Zeb1 KD 0h	16.1869	34.504	1.09194	5e-05	0.00365094
Ctps2	ENSMUSG00000031360	chrX:162901237-163032508	Control 0h	Zeb1 KD 0h	1.28909	6.53444	2.34171	0.0001	0.00637912
Ctsc	ENSMUSG00000030560	chr7:88278084-88310888	Control 0h	Zeb1 KD 0h	119.038	46.2123	-1.36507	5e-05	0.00365094
Ctsd,Ifitm10,RP23-145I16.3	NA	chr7:142325836-142388038	Control 0h	Zeb1 KD 0h	1.41643	6.40655	2.17729	5e-05	0.00365094
Ctss	ENSMUSG00000038642	chr3:95526785-95556403	Control 0h	Zeb1 KD 0h	259.256	138.212	-0.9075	0.0005	0.0225
Cyb561	ENSMUSG00000019590	chr11:105933701-105953336	Control 0h	Zeb1 KD 0h	2.00509	10.5133	2.39048	5e-05	0.00365094
Cyp8b1	ENSMUSG00000050445	chr9:121914355-121916305	Control 0h	Zeb1 KD 0h	6.4222	1.27114	-2.33694	5e-05	0.00365094
Cytip	ENSMUSG00000026832	chr2:58129136-58195532	Control 0h	Zeb1 KD 0h	47.3474	154.777	1.70883	0.0004	0.0192697
Ddr1	ENSMUSG00000003534	chr17:35681566-35708244	Control 0h	Zeb1 KD 0h	0.719933	4.93822	2.77806	5e-05	0.00365094
Decr1	ENSMUSG00000028223	chr4:15917239-15945507	Control 0h	Zeb1 KD 0h	2.12805	0.234435	-3.18227	0.00045	0.0210665
Dlg1	ENSMUSG00000022770	chr16:31663442-31873356	Control 0h	Zeb1 KD 0h	14.7973	28.7105	0.956246	0.00105	0.0387
Dmpk	ENSMUSG00000030409	chr7:19083848-19093821	Control 0h	Zeb1 KD 0h	41.7645	14.9343	-1.48365	5e-05	0.00365094
Dmwd	ENSMUSG00000030410	chr7:19076226-19082776	Control 0h	Zeb1 KD 0h	26.7325	6.36116	-2.07124	5e-05	0.00365094
Dock9	ENSMUSG00000025558	chr14:121542038-121797837	Control 0h	Zeb1 KD 0h	0.582414	2.71973	2.22335	0.00015	0.00875126
Dok3	ENSMUSG00000035711	chr13:55523234-55528538	Control 0h	Zeb1 KD 0h	4.78745	15.8551	1.72762	0.0001	0.00637912
Dpysl5	ENSMUSG00000029168	chr5:30711563-30799375	Control 0h	Zeb1 KD 0h	1.1806	4.27458	1.85627	0.0002	0.01111
Dst	ENSMUSG00000026131	chr1:33908224-34308661	Control 0h	Zeb1 KD 0h	14.0513	4.62978	-1.60168	0.0011	0.0399094
Dusp5	ENSMUSG00000034765	chr19:53529108-53542431	Control 0h	Zeb1 KD 0h	29.8677	62.8207	1.07265	5e-05	0.00365094
E330020D12Rik	ENSMUSG00000073538	chr1:153404826-153414233	Control 0h	Zeb1 KD 0h	36.0401	99.518	1.46535	5e-05	0.00365094
Efna2	ENSMUSG00000003070	chr10:80179481-80190010	Control 0h	Zeb1 KD 0h	2.88414	7.69176	1.41517	0.00125	0.0438444
Egfl7,Fam69b,Gm20532,Mir126a	NA	chr2:26580013-26636497	Control 0h	Zeb1 KD 0h	0.738206	5.08996	2.78556	5e-05	0.00365094
Eif4ebp1	ENSMUSG00000031490	chr8:27260328-27276674	Control 0h	Zeb1 KD 0h	57.7754	144.688	1.32442	0.0001	0.00637912
Emb	ENSMUSG00000021728	chr13:117218700-117274098	Control 0h	Zeb1 KD 0h	11.8481	3.26875	-1.85784	5e-05	0.00365094
Epcam	ENSMUSG00000045394	chr17:87635978-87651106	Control 0h	Zeb1 KD 0h	2.04369	21.9262	3.4234	5e-05	0.00365094
Ephb4	ENSMUSG00000029710	chr5:137350108-137477064	Control 0h	Zeb1 KD 0h	0.428692	3.177	2.88965	5e-05	0.00365094
Esrp1	ENSMUSG00000040728	chr4:11261314-11386783	Control 0h	Zeb1 KD 0h	0.0377974	12.7122	8.39371	5e-05	0.00365094
Esx1	ENSMUSG00000023443	chrX:137115396-137122083	Control 0h	Zeb1 KD 0h	0.980312	5.70436	2.54075	0.0003	0.0154115
F2rl1	ENSMUSG00000021678	chr13:95511731-95525240	Control 0h	Zeb1 KD 0h	0	2.87943	Inf	5e-05	0.00365094
F630028O10Rik,Mir223	NA	chrX:96239925-96243636	Control 0h	Zeb1 KD 0h	6.83967	1.90259	-1.84596	0.0004	0.0192697
Faah	ENSMUSG00000034171	chr4:115967144-116017926	Control 0h	Zeb1 KD 0h	0.285774	2.52991	3.14614	0.0003	0.0154115
Fabp5	ENSMUSG00000027533	chr3:10012547-10016607	Control 0h	Zeb1 KD 0h	55.2628	167.412	1.59902	5e-05	0.00365094
Fam213a	ENSMUSG00000021792	chr14:40993739-41013788	Control 0h	Zeb1 KD 0h	13.2043	2.66665	-2.30791	5e-05	0.00365094
Fam234b	ENSMUSG00000030207	chr6:135137521-135254351	Control 0h	Zeb1 KD 0h	29.9343	13.7508	-1.12228	5e-05	0.00365094
Fam43a	ENSMUSG00000046546	chr16:30599722-30602797	Control 0h	Zeb1 KD 0h	24.133	47.7064	0.983173	5e-05	0.00365094
Fam46a	ENSMUSG00000032265	chr9:85320438-85327348	Control 0h	Zeb1 KD 0h	2.33474	0.728724	-1.67982	0.0005	0.0225
Fam46b	ENSMUSG00000046694	chr4:133479355-133487938	Control 0h	Zeb1 KD 0h	1.11202	4.03447	1.85919	0.001	0.0372115
Fam49a	ENSMUSG00000020589	chr12:12262138-12376359	Control 0h	Zeb1 KD 0h	6.653	2.43236	-1.45165	0.0001	0.00637912
Fam83h	ENSMUSG00000046761	chr15:76001092-76046981	Control 0h	Zeb1 KD 0h	7.35862	16.0036	1.12089	0.0001	0.00637912
Fat3	ENSMUSG00000074505	chr9:15910204-16378231	Control 0h	Zeb1 KD 0h	1.36798	0.594973	-1.20115	0.0012	0.0426055
Fcho1	ENSMUSG00000070000	chr8:71708386-71725716	Control 0h	Zeb1 KD 0h	1.79532	8.82245	2.29694	5e-05	0.00365094
Fcmr	ENSMUSG00000042474	chr1:130865668-130880791	Control 0h	Zeb1 KD 0h	0	0.769331	Inf	0.00035	0.0175909
Fcrla	ENSMUSG00000038421	chr1:170917575-170927583	Control 0h	Zeb1 KD 0h	32.1478	175.012	2.44466	5e-05	0.00365094
Ffar4	ENSMUSG00000054200	chr19:38097078-38114263	Control 0h	Zeb1 KD 0h	3.92047	33.5493	3.09718	5e-05	0.00365094
Fhod1	ENSMUSG00000014778	chr8:105326353-105347953	Control 0h	Zeb1 KD 0h	9.20704	22.6792	1.30056	0.0003	0.0154115
Flrt2	ENSMUSG00000047414	chr12:95692225-95785215	Control 0h	Zeb1 KD 0h	4.65419	0.726831	-2.67884	5e-05	0.00365094
Flt3	ENSMUSG00000042817	chr5:147330740-147401917	Control 0h	Zeb1 KD 0h	8.41488	20.6799	1.29721	5e-05	0.00365094
Flt4	ENSMUSG00000020357	chr11:49609262-49652739	Control 0h	Zeb1 KD 0h	0.258509	0.901392	1.80194	0.0014	0.0479469
Fpgs,Mir8093	NA	chr2:32646594-32704145	Control 0h	Zeb1 KD 0h	10.893	38.6385	1.82664	5e-05	0.00365094
Fyb,Gm7666	ENSMUSG00000022148	chr15:6579870-6663313	Control 0h	Zeb1 KD 0h	17.3761	4.44372	-1.96726	0.00015	0.00875126
Galnt1	ENSMUSG00000000420	chr18:24205343-24286818	Control 0h	Zeb1 KD 0h	45.9987	24.6908	-0.897618	0.00105	0.0387
Galnt12	ENSMUSG00000039774	chr4:47091908-47123070	Control 0h	Zeb1 KD 0h	0.293431	10.4132	5.14925	0.00015	0.00875126
Galnt3	ENSMUSG00000026994	chr2:66082765-66124994	Control 0h	Zeb1 KD 0h	1.16516	25.5336	4.45379	5e-05	0.00365094
Gata2	ENSMUSG00000015053	chr6:88193890-88207032	Control 0h	Zeb1 KD 0h	7.33664	0.822785	-3.15653	5e-05	0.00365094
Gatm	ENSMUSG00000027199	chr2:122594466-122611303	Control 0h	Zeb1 KD 0h	56.8021	26.9208	-1.07722	5e-05	0.00365094
Gbp2	ENSMUSG00000028270	chr3:142620601-142638008	Control 0h	Zeb1 KD 0h	7.40146	1.81816	-2.02533	5e-05	0.00365094
Gca	ENSMUSG00000026893	chr2:62664284-63184287	Control 0h	Zeb1 KD 0h	7.08133	42.0526	2.5701	0.0001	0.00637912
Gcsam	ENSMUSG00000022659	chr16:45610379-45622867	Control 0h	Zeb1 KD 0h	0.350989	4.74017	3.75544	0.00015	0.00875126
Glrx	ENSMUSG00000021591	chr13:75839867-75850151	Control 0h	Zeb1 KD 0h	50.4287	24.856	-1.02065	0.00075	0.0306602
Glul,Mir8114	ENSMUSG00000026473	chr1:153849541-153909723	Control 0h	Zeb1 KD 0h	486.923	73.143	-2.7349	5e-05	0.00365094
Gm14414	NA	chr2:177460274-177460847	Control 0h	Zeb1 KD 0h	0	1.54652	Inf	5e-05	0.00365094
Gm15459	NA	chr5:5781529-5783636	Control 0h	Zeb1 KD 0h	13.1863	5.2513	-1.32829	0.00105	0.0387
Gm15541	NA	chr7:27499323-27520214	Control 0h	Zeb1 KD 0h	0.461479	2.40748	2.38319	0.00045	0.0210665
Gm20394,Hap1	ENSMUSG00000006930	chr11:100347326-100356128	Control 0h	Zeb1 KD 0h	8.0019	18.2953	1.19306	0.0003	0.0154115
Gm22394,Gm22871,Trpm2	ENSMUSG00000009292	chr10:77907721-77970563	Control 0h	Zeb1 KD 0h	2.40344	14.0354	2.54589	5e-05	0.00365094
Gm22513	ENSMUSG00000096349	chr12:54696781-54696945	Control 0h	Zeb1 KD 0h	92.658	5631.16	5.92537	5e-05	0.00365094
Gm22973	ENSMUSG00000065232	chr12:59040334-59040525	Control 0h	Zeb1 KD 0h	0	295.903	Inf	5e-05	0.00365094
Gm25360	ENSMUSG00000094655	chr1:72226239-72226430	Control 0h	Zeb1 KD 0h	29.4519	1428.24	5.59974	0.00015	0.00875126
Gm25692,Slc25a51	NA	chr4:45395922-45408766	Control 0h	Zeb1 KD 0h	46.101	17.2554	-1.41775	0.00045	0.0210665
Gm26035	NA	chrX:152923452-152923760	Control 0h	Zeb1 KD 0h	0	3.88495	Inf	0.00085	0.0332273
Gm26917	ENSMUSG00000097971	chr17:39843012-39846341	Control 0h	Zeb1 KD 0h	120.182	700.372	2.5429	5e-05	0.00365094
Gm27186,Rab27a	NA	chr9:73044853-73097629	Control 0h	Zeb1 KD 0h	6.6188	19.5204	1.56034	5e-05	0.00365094
Gm3336	ENSMUSG00000095026	chr8:70718542-70722634	Control 0h	Zeb1 KD 0h	14.8786	38.8316	1.38399	0.00015	0.00875126
Gm38287	NA	chr2:25180757-25183339	Control 0h	Zeb1 KD 0h	0.473242	4.14935	3.13223	0.0004	0.0192697
Gm42793,Spp1	NA	chr5:104435117-104441050	Control 0h	Zeb1 KD 0h	11.1412	3.13489	-1.82943	5e-05	0.00365094
Gm43041	NA	chr5:59953510-59956140	Control 0h	Zeb1 KD 0h	6.11108	13.2002	1.11106	0.00135	0.0466473
Gm43305	ENSMUSG00000105703	chr14:54292442-54297343	Control 0h	Zeb1 KD 0h	92.7712	174.262	0.909504	0.00115	0.0412083
Gm44511,Klrb1b,Klrb1c	NA	chr6:128778484-128826331	Control 0h	Zeb1 KD 0h	19.2335	58.5788	1.60675	5e-05	0.00365094
Gm44873	NA	chr7:29926977-29930405	Control 0h	Zeb1 KD 0h	0.996358	3.18054	1.67454	0.0007	0.0292338
Gm5239	ENSMUSG00000062742	chr18:35536582-35536951	Control 0h	Zeb1 KD 0h	0	2.10919	Inf	0.0005	0.0225
Gm6377,Sh3bgrl	NA	chrX:109095364-109200439	Control 0h	Zeb1 KD 0h	143.957	26.2411	-2.45574	5e-05	0.00365094
Gpr160	ENSMUSG00000037661	chr3:30855949-30897192	Control 0h	Zeb1 KD 0h	6.82034	24.6812	1.8555	5e-05	0.00365094
Gprc5a	ENSMUSG00000046733	chr6:135065650-135084709	Control 0h	Zeb1 KD 0h	1.06159	7.25871	2.77349	5e-05	0.00365094
Gpsm2	ENSMUSG00000027883	chr3:108653912-108722309	Control 0h	Zeb1 KD 0h	4.1774	30.0845	2.84834	5e-05	0.00365094
Gpt2	ENSMUSG00000031700	chr8:85492575-85527560	Control 0h	Zeb1 KD 0h	2.84454	8.50288	1.57976	5e-05	0.00365094
Grb7	ENSMUSG00000019312	chr11:98446393-98455373	Control 0h	Zeb1 KD 0h	1.91812	20.1619	3.39386	5e-05	0.00365094
Grhl1	ENSMUSG00000020656	chr12:24572286-24617391	Control 0h	Zeb1 KD 0h	9.68141	37.791	1.96475	5e-05	0.00365094
Gstp1	ENSMUSG00000060803	chr19:4035406-4037921	Control 0h	Zeb1 KD 0h	2.48467	31.1365	3.64748	5e-05	0.00365094
Gtf2ird1	ENSMUSG00000023079	chr5:134357655-134458030	Control 0h	Zeb1 KD 0h	0.715932	2.51257	1.81127	0.001	0.0372115
Gucy2c	ENSMUSG00000042638	chr6:136697283-136781765	Control 0h	Zeb1 KD 0h	14.8529	5.9709	-1.31473	5e-05	0.00365094
Gyltl1b	NA	chr2:92365045-92381217	Control 0h	Zeb1 KD 0h	0.195038	3.26955	4.06726	5e-05	0.00365094
H2-Q5	ENSMUSG00000055413	chr17:35394125-35397800	Control 0h	Zeb1 KD 0h	7.63957	23.37	1.6131	0.00065	0.027542
H2-Q6	ENSMUSG00000073409	chr17:35424849-35430055	Control 0h	Zeb1 KD 0h	26.9871	105.299	1.96415	5e-05	0.00365094
H2-Q7	ENSMUSG00000060550	chr17:35439154-35443773	Control 0h	Zeb1 KD 0h	21.813	101.625	2.22	5e-05	0.00365094
Hadh	ENSMUSG00000027984	chr3:131233418-131272101	Control 0h	Zeb1 KD 0h	5.75223	14.5769	1.34149	0.0013	0.0453243
Heg1	ENSMUSG00000075254	chr16:33684465-33819934	Control 0h	Zeb1 KD 0h	2.67917	14.5592	2.44207	5e-05	0.00365094
Hes5	ENSMUSG00000048001	chr4:154960769-154962371	Control 0h	Zeb1 KD 0h	0	0.905642	Inf	0.00015	0.00875126
Hhex	ENSMUSG00000024986	chr19:37434809-37440731	Control 0h	Zeb1 KD 0h	36.9978	18.2178	-1.02209	0.00085	0.0332273
Hist1h1b	ENSMUSG00000058773	chr13:21779882-21780625	Control 0h	Zeb1 KD 0h	0.706525	29.0312	5.36072	0.00085	0.0332273
Hist1h1d	ENSMUSG00000052565	chr13:23555086-23555830	Control 0h	Zeb1 KD 0h	1.68442	31.9499	4.24549	5e-05	0.00365094
Hist1h1e	ENSMUSG00000051627	chr13:23621754-23622502	Control 0h	Zeb1 KD 0h	1.56307	21.7752	3.80023	5e-05	0.00365094
Hist1h2ac	ENSMUSG00000069270	chr13:23683448-23683924	Control 0h	Zeb1 KD 0h	0	3.05822	Inf	5e-05	0.00365094
Hist1h2be	ENSMUSG00000047246	chr13:23583741-23621124	Control 0h	Zeb1 KD 0h	0.319188	3.52525	3.46525	0.00035	0.0175909
Hist1h2bg	ENSMUSG00000058385	chr13:23571407-23571884	Control 0h	Zeb1 KD 0h	2.24395	22.2736	3.31122	0.0005	0.0225
Hist1h2bj	ENSMUSG00000069300	chr13:22043213-22043676	Control 0h	Zeb1 KD 0h	2.70248	19.2457	2.83218	0.00035	0.0175909
Hist1h4a	ENSMUSG00000060093	chr13:23760691-23761230	Control 0h	Zeb1 KD 0h	1.49996	18.0653	3.59023	0.001	0.0372115
Hist1h4b	ENSMUSG00000069266	chr13:23756202-23757620	Control 0h	Zeb1 KD 0h	2.53709	29.0059	3.5151	0.00115	0.0412083
Hist1h4d	ENSMUSG00000061482	chr13:23581597-23581990	Control 0h	Zeb1 KD 0h	4.6436	106.281	4.5165	5e-05	0.00365094
Hist1h4h	ENSMUSG00000060981	chr13:23531049-23531522	Control 0h	Zeb1 KD 0h	2.571	46.2639	4.16949	5e-05	0.00365094
Hk3	ENSMUSG00000025877	chr13:54949410-55021385	Control 0h	Zeb1 KD 0h	36.0565	16.578	-1.12099	5e-05	0.00365094
Hmgn5	ENSMUSG00000031245	chrX:109004533-109013404	Control 0h	Zeb1 KD 0h	22.4826	10.8963	-1.04498	0.0009	0.0344852
Hook1	ENSMUSG00000028572	chr4:95959714-96025413	Control 0h	Zeb1 KD 0h	5.09021	10.2684	1.01241	0.0012	0.0426055
Hook2	ENSMUSG00000052566	chr8:84990602-85003349	Control 0h	Zeb1 KD 0h	6.3846	15.4179	1.27194	0.0004	0.0192697
Id1	ENSMUSG00000042745	chr2:152736250-152737410	Control 0h	Zeb1 KD 0h	55.4303	25.9506	-1.09491	0.00055	0.0243721
Idh2	ENSMUSG00000030541	chr7:80094845-80115392	Control 0h	Zeb1 KD 0h	3.9839	23.9788	2.5895	5e-05	0.00365094
Idh3a	ENSMUSG00000032279	chr9:54586510-54604661	Control 0h	Zeb1 KD 0h	24.9054	12.6187	-0.980898	0.0009	0.0344852
Ier5l	ENSMUSG00000089762	chr2:30471536-30474219	Control 0h	Zeb1 KD 0h	2.53242	6.62056	1.38643	0.00145	0.0492237
Ifitm3	ENSMUSG00000025492	chr7:141009585-141010770	Control 0h	Zeb1 KD 0h	499.97	229.471	-1.12353	5e-05	0.00365094
Igf2r	ENSMUSG00000023830	chr17:12682405-12868143	Control 0h	Zeb1 KD 0h	4.19695	20.7853	2.30815	5e-05	0.00365094
Ighg2c	ENSMUSG00000076612	chr12:113285324-113288932	Control 0h	Zeb1 KD 0h	15.2136	84.1504	2.46761	5e-05	0.00365094
Ighm	ENSMUSG00000076617	chr12:113418557-113422730	Control 0h	Zeb1 KD 0h	100.183	49.7654	-1.00942	0.0004	0.0192697
Igsf9	ENSMUSG00000037995	chr1:172481787-172498878	Control 0h	Zeb1 KD 0h	9.6915	20.1134	1.05337	0.0007	0.0292338
Il10ra	ENSMUSG00000032089	chr9:45253836-45269149	Control 0h	Zeb1 KD 0h	17.6625	33.7142	0.932667	0.00095	0.0360441
Il15ra	ENSMUSG00000023206	chr2:11705289-11734317	Control 0h	Zeb1 KD 0h	3.08602	0.877899	-1.81362	0.00125	0.0438444
Il17ra	ENSMUSG00000002897	chr6:120463246-120487559	Control 0h	Zeb1 KD 0h	0.275544	1.88054	2.7708	0.0011	0.0399094
Ildr1	ENSMUSG00000022900	chr16:36693977-36726804	Control 0h	Zeb1 KD 0h	3.5546	40.2868	3.50255	5e-05	0.00365094
Inadl	NA	chr4:98395784-98719603	Control 0h	Zeb1 KD 0h	3.61843	18.8723	2.38284	5e-05	0.00365094
Inpp5j	ENSMUSG00000034570	chr11:3488283-3504821	Control 0h	Zeb1 KD 0h	0.0349777	1.16978	5.06366	0.0004	0.0192697
Insr	ENSMUSG00000005534	chr8:3122060-3279617	Control 0h	Zeb1 KD 0h	0.0751331	0.750364	3.32007	0.00145	0.0492237
Ipcef1	ENSMUSG00000064065	chr10:6740628-7052478	Control 0h	Zeb1 KD 0h	6.06277	1.55313	-1.9648	5e-05	0.00365094
Irs2	ENSMUSG00000038894	chr8:10984680-11054541	Control 0h	Zeb1 KD 0h	4.07161	8.12588	0.996924	0.0009	0.0344852
Kdf1	ENSMUSG00000037600	chr4:133518962-133530790	Control 0h	Zeb1 KD 0h	0.291488	21.4022	6.19818	0.00015	0.00875126
Kif5c	ENSMUSG00000026764	chr2:49619297-49774778	Control 0h	Zeb1 KD 0h	2.43215	0.299769	-3.02031	0.00135	0.0466473
Klf2	ENSMUSG00000055148	chr8:72319032-72321656	Control 0h	Zeb1 KD 0h	7.79391	23.6753	1.60296	5e-05	0.00365094
Klf4	ENSMUSG00000003032	chr4:55527142-55532466	Control 0h	Zeb1 KD 0h	13.7465	29.6758	1.11022	0.0009	0.0344852
Klhl12	ENSMUSG00000026455	chr1:134455530-134491018	Control 0h	Zeb1 KD 0h	0.378244	1.87381	2.30858	0.00025	0.0135
Klra5	ENSMUSG00000030173	chr6:129898995-129917650	Control 0h	Zeb1 KD 0h	23.813	3.6572	-2.70294	5e-05	0.00365094
L3mbtl3	ENSMUSG00000039089	chr10:26274467-26375185	Control 0h	Zeb1 KD 0h	1.23675	0.274486	-2.17175	0.00075	0.0306602
Lad1	ENSMUSG00000041782	chr1:135818597-135833342	Control 0h	Zeb1 KD 0h	0.159447	2.37262	3.89533	0.0002	0.01111
Lgals9	ENSMUSG00000001123	chr11:78962973-78984946	Control 0h	Zeb1 KD 0h	0.835839	3.42142	2.0333	0.0011	0.0399094
Lgalsl	ENSMUSG00000042363	chr11:20823575-20831056	Control 0h	Zeb1 KD 0h	3.83028	9.80592	1.3562	0.00015	0.00875126
Lmf1	ENSMUSG00000002279	chr17:25579173-25662826	Control 0h	Zeb1 KD 0h	5.03891	1.56256	-1.6892	0.00075	0.0306602
Lpar3	ENSMUSG00000036832	chr3:146220962-146286186	Control 0h	Zeb1 KD 0h	1.2536	8.20176	2.70986	5e-05	0.00365094
Lpcat2	ENSMUSG00000033192	chr8:92853652-92919279	Control 0h	Zeb1 KD 0h	1.54153	13.135	3.09098	5e-05	0.00365094
Lpl	ENSMUSG00000015568	chr8:68880490-68907448	Control 0h	Zeb1 KD 0h	5.24498	0.455705	-3.52476	5e-05	0.00365094
Lrp1	ENSMUSG00000040249	chr10:127538160-127621148	Control 0h	Zeb1 KD 0h	4.48383	0.749639	-2.58046	0.00015	0.00875126
Lsr	ENSMUSG00000001247	chr7:30916982-30973464	Control 0h	Zeb1 KD 0h	7.06058	64.975	3.20203	0.00015	0.00875126
Ltk	ENSMUSG00000027297	chr2:119751319-119760431	Control 0h	Zeb1 KD 0h	3.94898	10.2998	1.38306	0.00065	0.027542
Ly6i	ENSMUSG00000022586	chr15:74979533-74983430	Control 0h	Zeb1 KD 0h	0.370125	9.21092	4.63726	0.0008	0.0320276
Lzts2	ENSMUSG00000035342	chr19:45015175-45046614	Control 0h	Zeb1 KD 0h	0.70963	4.13893	2.54412	0.00015	0.00875126
Macc1	ENSMUSG00000041886	chr12:119443409-119466934	Control 0h	Zeb1 KD 0h	0.575082	3.59416	2.64382	5e-05	0.00365094
Maf	ENSMUSG00000055435	chr8:115682941-115707794	Control 0h	Zeb1 KD 0h	0.494339	2.91517	2.56001	5e-05	0.00365094
Man1a	ENSMUSG00000003746	chr10:53904787-54075796	Control 0h	Zeb1 KD 0h	2.75258	0.672588	-2.03299	0.0001	0.00637912
Map3k9	ENSMUSG00000042724	chr12:81714949-81781170	Control 0h	Zeb1 KD 0h	0.589015	5.60026	3.24912	5e-05	0.00365094
Mapk13	ENSMUSG00000004864	chr17:28769306-28778698	Control 0h	Zeb1 KD 0h	0.402181	28.5168	6.14782	0.0001	0.00637912
Marveld3	ENSMUSG00000001672	chr8:109947913-109962203	Control 0h	Zeb1 KD 0h	0	1.04828	Inf	5e-05	0.00365094
Mctp1	ENSMUSG00000021596	chr13:76384534-77031810	Control 0h	Zeb1 KD 0h	24.4017	11.2473	-1.11741	0.0002	0.01111
Mef2c	ENSMUSG00000005583	chr13:83504033-83667080	Control 0h	Zeb1 KD 0h	11.6374	3.07577	-1.91976	5e-05	0.00365094
Mgst3	ENSMUSG00000026688	chr1:167371965-167393841	Control 0h	Zeb1 KD 0h	0.95168	5.99458	2.65511	0.00055	0.0243721
Mink1	ENSMUSG00000020827	chr11:70562880-70614483	Control 0h	Zeb1 KD 0h	19.6025	38.1599	0.961016	0.00075	0.0306602
Mir7011,Sema4a	NA	chr3:88435958-88461182	Control 0h	Zeb1 KD 0h	11.6241	26.562	1.19224	5e-05	0.00365094
Mir8104,Ppm1h	ENSMUSG00000034613	chr10:122678761-122945795	Control 0h	Zeb1 KD 0h	27.3891	4103.37	7.22707	5e-05	0.00365094
Mitf	ENSMUSG00000035158	chr6:97807051-98021349	Control 0h	Zeb1 KD 0h	1.39123	0.376579	-1.88534	0.00065	0.027542
Mmp12	ENSMUSG00000049723	chr9:7344380-7388047	Control 0h	Zeb1 KD 0h	1.89035	0.0925515	-4.35225	0.0004	0.0192697
Mmp25	ENSMUSG00000023903	chr17:23629457-23645269	Control 0h	Zeb1 KD 0h	13.8671	61.373	2.14594	5e-05	0.00365094
Mmp9	ENSMUSG00000017737	chr2:164940779-164955850	Control 0h	Zeb1 KD 0h	12.5425	0.266496	-5.55657	0.0001	0.00637912
Mpzl2	ENSMUSG00000032092	chr9:45042424-45054015	Control 0h	Zeb1 KD 0h	0.626459	2.68252	2.0983	0.0008	0.0320276
Mxi1	ENSMUSG00000025025	chr19:53310505-53375810	Control 0h	Zeb1 KD 0h	11.9058	31.3574	1.39714	5e-05	0.00365094
Myb	ENSMUSG00000019982	chr10:21124935-21160905	Control 0h	Zeb1 KD 0h	0.271188	2.40347	3.14776	0.0001	0.00637912
Myo18a	ENSMUSG00000000631	chr11:77763245-77865980	Control 0h	Zeb1 KD 0h	20.331	49.335	1.27893	5e-05	0.00365094
Myo6	ENSMUSG00000033577	chr9:80165030-80311729	Control 0h	Zeb1 KD 0h	20.6053	52.6344	1.35299	0.0011	0.0399094
Myof	ENSMUSG00000048612	chr19:37899035-38043577	Control 0h	Zeb1 KD 0h	7.31587	0.435428	-4.07052	5e-05	0.00365094
Nbl1	ENSMUSG00000041120	chr4:139082283-139092993	Control 0h	Zeb1 KD 0h	0.445186	4.2833	3.26624	5e-05	0.00365094
Nceh1	ENSMUSG00000027698	chr3:27182964-27284608	Control 0h	Zeb1 KD 0h	6.74742	1.13589	-2.57051	0.0004	0.0192697
Ndrg4	ENSMUSG00000036564	chr8:95676979-95715119	Control 0h	Zeb1 KD 0h	3.89862	31.5809	3.01802	5e-05	0.00365094
Ngfrap1	NA	chrX:136270252-136271978	Control 0h	Zeb1 KD 0h	16.614	58.3179	1.81154	0.0001	0.00637912
Nlrc5	ENSMUSG00000074151	chr8:94422897-94527272	Control 0h	Zeb1 KD 0h	10.7959	29.5402	1.45219	0.001	0.0372115
Nqo1	ENSMUSG00000003849	chr8:107388224-107403206	Control 0h	Zeb1 KD 0h	1.23024	7.96266	2.69431	0.0001	0.00637912
Nr4a1	ENSMUSG00000023034	chr15:101266845-101274792	Control 0h	Zeb1 KD 0h	0.94672	5.22527	2.4645	5e-05	0.00365094
Nr4a3	ENSMUSG00000028341	chr4:48045152-48086447	Control 0h	Zeb1 KD 0h	0.303049	2.78544	3.20028	5e-05	0.00365094
Oas1a	ENSMUSG00000052776	chr5:120896255-120907521	Control 0h	Zeb1 KD 0h	0.593715	5.16031	3.11961	0.0001	0.00637912
Oas1g	ENSMUSG00000066861	chr5:120876141-120887613	Control 0h	Zeb1 KD 0h	0.2373	2.63175	3.47124	0.00085	0.0332273
Ocln	ENSMUSG00000021638	chr13:100496506-100552718	Control 0h	Zeb1 KD 0h	4.63998	16.4709	1.82773	5e-05	0.00365094
Ocstamp	ENSMUSG00000027670	chr2:165393759-165400405	Control 0h	Zeb1 KD 0h	11.0261	3.27019	-1.75347	5e-05	0.00365094
Olfm1	ENSMUSG00000026833	chr2:28192991-28230736	Control 0h	Zeb1 KD 0h	6.29411	20.22	1.68371	0.0003	0.0154115
Pacsin1	ENSMUSG00000040276	chr17:27655508-27711106	Control 0h	Zeb1 KD 0h	0.12254	2.29158	4.22502	5e-05	0.00365094
Padi2	ENSMUSG00000028927	chr4:140906343-140957902	Control 0h	Zeb1 KD 0h	0.108693	2.44587	4.49202	0.00065	0.027542
Pck2	ENSMUSG00000040618	chr14:55540265-55550017	Control 0h	Zeb1 KD 0h	5.44645	15.1129	1.47239	5e-05	0.00365094
Pde4d	ENSMUSG00000021699	chr13:108449947-109953461	Control 0h	Zeb1 KD 0h	2.52987	0.508934	-2.31351	5e-05	0.00365094
Pgam1-ps2	NA	chr7:27469770-27470535	Control 0h	Zeb1 KD 0h	22.0246	6.75096	-1.70595	0.001	0.0372115
Phlda2	ENSMUSG00000010760	chr7:143501544-143503150	Control 0h	Zeb1 KD 0h	0.750923	7.07533	3.23606	0.0008	0.0320276
Pira2	ENSMUSG00000089942	chr7:3836811-3845051	Control 0h	Zeb1 KD 0h	2.07638	0.359808	-2.52877	0.00085	0.0332273
Pkp2	ENSMUSG00000041957	chr16:16213317-16272712	Control 0h	Zeb1 KD 0h	0.253285	3.5161	3.79514	5e-05	0.00365094
Pkp3	ENSMUSG00000054065	chr7:141078217-141090510	Control 0h	Zeb1 KD 0h	0.331918	7.39692	4.47802	5e-05	0.00365094
Pla2g4a	ENSMUSG00000056220	chr1:149829617-149961290	Control 0h	Zeb1 KD 0h	7.5239	2.14083	-1.81331	5e-05	0.00365094
Plxnc1	ENSMUSG00000074785	chr10:94790865-94944578	Control 0h	Zeb1 KD 0h	2.66073	0.457996	-2.53841	0.0003	0.0154115
Ppl	ENSMUSG00000039457	chr16:5086290-5132481	Control 0h	Zeb1 KD 0h	0.0678458	4.31141	5.98976	0.0006	0.0262868
Ppp1r14a	ENSMUSG00000037166	chr7:29289307-29293801	Control 0h	Zeb1 KD 0h	49.6459	19.7352	-1.3309	0.00025	0.0135
Prkar2b	ENSMUSG00000002997	chr12:31958475-32061296	Control 0h	Zeb1 KD 0h	22.5875	9.73627	-1.21409	0.0002	0.01111
Prkcz	ENSMUSG00000029053	chr4:155260128-155361361	Control 0h	Zeb1 KD 0h	0.566403	4.38821	2.95373	0.00025	0.0135
Pter	ENSMUSG00000026730	chr2:12924040-13003455	Control 0h	Zeb1 KD 0h	5.54787	0.979367	-2.50201	0.0001	0.00637912
Ptgs1	ENSMUSG00000047250	chr2:36230425-36252272	Control 0h	Zeb1 KD 0h	6.74631	1.12837	-2.57986	5e-05	0.00365094
Ptpn7	ENSMUSG00000031506	chr1:135132699-135145317	Control 0h	Zeb1 KD 0h	42.8986	18.0789	-1.24663	0.0001	0.00637912
Rab11fip4	ENSMUSG00000017639	chr11:79591211-79698023	Control 0h	Zeb1 KD 0h	12.654	30.1279	1.25151	5e-05	0.00365094
Rac3	ENSMUSG00000018012	chr11:120721469-120723969	Control 0h	Zeb1 KD 0h	1.63099	11.8358	2.85934	0.00035	0.0175909
Ralgds	ENSMUSG00000026821	chr2:28513124-28553081	Control 0h	Zeb1 KD 0h	1.36576	4.98998	1.86933	5e-05	0.00365094
Rasal3	ENSMUSG00000052142	chr17:32390658-32403583	Control 0h	Zeb1 KD 0h	1.87644	0.168861	-3.47409	0.00045	0.0210665
Rcsd1	ENSMUSG00000040723	chr1:165646515-165709757	Control 0h	Zeb1 KD 0h	6.1931	21.3021	1.78226	5e-05	0.00365094
Rgs1	ENSMUSG00000026358	chr1:144242295-144249242	Control 0h	Zeb1 KD 0h	0.193188	3.14906	4.02685	0.0001	0.00637912
Rgs7	ENSMUSG00000026527	chr1:175059086-175492500	Control 0h	Zeb1 KD 0h	1.90721	0.0544669	-5.12994	0.0001	0.00637912
Rgs9	ENSMUSG00000020599	chr11:109225354-109298129	Control 0h	Zeb1 KD 0h	0	1.26128	Inf	5e-05	0.00365094
Ripk4	ENSMUSG00000005251	chr16:97741932-97763737	Control 0h	Zeb1 KD 0h	0	5.97561	Inf	5e-05	0.00365094
Ripply3	ENSMUSG00000022941	chr16:94328419-94336935	Control 0h	Zeb1 KD 0h	2.77326	9.05197	1.70665	0.0006	0.0262868
Rn7sk	ENSMUSG00000065037	chr9:78175302-78175633	Control 0h	Zeb1 KD 0h	40.3205	1583.07	5.29507	5e-05	0.00365094
Rnf122	ENSMUSG00000039328	chr8:31111819-31131482	Control 0h	Zeb1 KD 0h	0.548033	2.07872	1.92336	0.0005	0.0225
Rpp25	ENSMUSG00000062309	chr9:57504101-57505447	Control 0h	Zeb1 KD 0h	1.43644	5.66878	1.98054	0.00115	0.0412083
Rpph1	ENSMUSG00000092837	chr14:50807448-50807767	Control 0h	Zeb1 KD 0h	30.6024	379.609	3.6328	5e-05	0.00365094
Ryr1	ENSMUSG00000030592	chr7:29003343-29125179	Control 0h	Zeb1 KD 0h	4.30192	2.18807	-0.975321	0.0007	0.0292338
S100a10	ENSMUSG00000041959	chr3:93555079-93564643	Control 0h	Zeb1 KD 0h	41.8889	14.9372	-1.48766	0.00015	0.00875126
Sec14l2	ENSMUSG00000003585	chr11:4097038-4123415	Control 0h	Zeb1 KD 0h	1.17363	7.11703	2.6003	5e-05	0.00365094
Sema4b	ENSMUSG00000030539	chr7:80186840-80226527	Control 0h	Zeb1 KD 0h	0.2358	2.33216	3.30603	5e-05	0.00365094
Sema4f	ENSMUSG00000000627	chr6:82911884-82939769	Control 0h	Zeb1 KD 0h	0.33066	2.41514	2.86868	0.0004	0.0192697
Sepn1	NA	chr4:134537891-134552166	Control 0h	Zeb1 KD 0h	2.7067	0.52619	-2.36288	0.0008	0.0320276
Sh3d21	ENSMUSG00000073758	chr4:126150601-126163491	Control 0h	Zeb1 KD 0h	0.302385	2.44184	3.01351	0.00015	0.00875126
Sh3yl1	ENSMUSG00000020669	chr12:30911667-30960162	Control 0h	Zeb1 KD 0h	0.27123	9.41462	5.11731	5e-05	0.00365094
Shroom3	ENSMUSG00000029381	chr5:92683434-92965318	Control 0h	Zeb1 KD 0h	4.9526	1.88867	-1.39081	0.0012	0.0426055
Sipa1l2	ENSMUSG00000001995	chr8:125418062-125569808	Control 0h	Zeb1 KD 0h	0.713278	3.14624	2.14109	5e-05	0.00365094
Slamf7	ENSMUSG00000038179	chr1:171632402-171653035	Control 0h	Zeb1 KD 0h	14.564	35.8103	1.29796	0.0008	0.0320276
Slamf8	ENSMUSG00000053318	chr1:172581757-172590568	Control 0h	Zeb1 KD 0h	31.1863	10.7085	-1.54216	5e-05	0.00365094
Slc10a7	ENSMUSG00000031684	chr8:78509345-78734003	Control 0h	Zeb1 KD 0h	14.3751	31.3138	1.12322	0.00075	0.0306602
Slc14a1	ENSMUSG00000059336	chr18:78100090-78142119	Control 0h	Zeb1 KD 0h	3.31892	0.808091	-2.03812	5e-05	0.00365094
Slc17a7	ENSMUSG00000070570	chr7:45163948-45176142	Control 0h	Zeb1 KD 0h	0.0699346	3.58077	5.67812	0.0002	0.01111
Slc1a4	ENSMUSG00000020142	chr11:20302179-20332713	Control 0h	Zeb1 KD 0h	2.69726	7.25197	1.42688	0.0005	0.0225
Slc25a13	ENSMUSG00000015112	chr6:6041217-6217173	Control 0h	Zeb1 KD 0h	8.14309	3.05531	-1.41426	0.00055	0.0243721
Slc41a2	ENSMUSG00000034591	chr10:83230847-83337882	Control 0h	Zeb1 KD 0h	2.22276	5.87654	1.40262	0.00015	0.00875126
Slc44a4	ENSMUSG00000007034	chr17:34914465-34930436	Control 0h	Zeb1 KD 0h	0.126136	7.18191	5.83132	0.0008	0.0320276
Slc52a3	ENSMUSG00000027463	chr2:151996510-152009258	Control 0h	Zeb1 KD 0h	11.2528	30.2163	1.42504	5e-05	0.00365094
Smox	ENSMUSG00000027333	chr2:131491495-131525922	Control 0h	Zeb1 KD 0h	0.361086	4.66169	3.69044	5e-05	0.00365094
Smpdl3a	ENSMUSG00000019872	chr10:57794334-57811830	Control 0h	Zeb1 KD 0h	15.5205	40.1441	1.37101	5e-05	0.00365094
Smyd5	ENSMUSG00000033706	chr6:85431988-85446435	Control 0h	Zeb1 KD 0h	39.7651	20.2472	-0.973783	0.00045	0.0210665
Spint2	ENSMUSG00000074227	chr7:29256322-29281912	Control 0h	Zeb1 KD 0h	98.322	215.078	1.12928	5e-05	0.00365094
Spock1	ENSMUSG00000056222	chr13:57421194-57908314	Control 0h	Zeb1 KD 0h	0.0563777	1.2074	4.42063	0.0014	0.0479469
Sptb	ENSMUSG00000021061	chr12:76580487-76710547	Control 0h	Zeb1 KD 0h	0.433542	1.48851	1.77963	0.0007	0.0292338
Sptbn1	ENSMUSG00000020315	chr11:30099394-30280491	Control 0h	Zeb1 KD 0h	1.84299	12.0109	2.70423	5e-05	0.00365094
Srp54a	ENSMUSG00000073079	chr12:55089201-55112891	Control 0h	Zeb1 KD 0h	0	0.838487	Inf	5e-05	0.00365094
Ssh1	ENSMUSG00000042121	chr5:113937093-113993894	Control 0h	Zeb1 KD 0h	3.51425	9.06698	1.3674	5e-05	0.00365094
Ssh3	ENSMUSG00000034616	chr19:4261667-4269172	Control 0h	Zeb1 KD 0h	1.23683	4.4372	1.84301	0.0005	0.0225
St14	ENSMUSG00000031995	chr9:31089401-31131853	Control 0h	Zeb1 KD 0h	3.84414	65.9118	4.0998	5e-05	0.00365094
St6galnac1	ENSMUSG00000009588	chr11:116765024-116775507	Control 0h	Zeb1 KD 0h	0.407446	6.39472	3.9722	5e-05	0.00365094
Stard10	ENSMUSG00000030688	chr7:101317085-101346626	Control 0h	Zeb1 KD 0h	5.31453	20.4468	1.94386	0.0001	0.00637912
Suclg2	ENSMUSG00000061838	chr6:95473008-95718800	Control 0h	Zeb1 KD 0h	27.3914	11.3498	-1.27106	0.0009	0.0344852
Syk	ENSMUSG00000021457	chr13:52583172-52648792	Control 0h	Zeb1 KD 0h	10.9903	22.1502	1.01109	0.0002	0.01111
Synpo	ENSMUSG00000043079	chr18:60593972-60660142	Control 0h	Zeb1 KD 0h	3.14836	10.5106	1.73917	5e-05	0.00365094
Sytl2	ENSMUSG00000030616	chr7:90302251-90410719	Control 0h	Zeb1 KD 0h	0.0838775	12.3658	7.20386	5e-05	0.00365094
Tbc1d2	ENSMUSG00000039813	chr4:46604389-46650209	Control 0h	Zeb1 KD 0h	0.337499	2.02037	2.58166	0.0001	0.00637912
Tcn2	ENSMUSG00000020432	chr11:3917191-3932159	Control 0h	Zeb1 KD 0h	0.339361	2.86948	3.07989	5e-05	0.00365094
Tespa1	ENSMUSG00000034833	chr10:130322851-130362642	Control 0h	Zeb1 KD 0h	6.48615	1.72751	-1.90867	0.00065	0.027542
Tgfbi	ENSMUSG00000035493	chr13:56609602-56639339	Control 0h	Zeb1 KD 0h	89.1609	39.238	-1.18416	5e-05	0.00365094
Timd4	ENSMUSG00000055546	chr11:46810799-46844332	Control 0h	Zeb1 KD 0h	104.398	259.685	1.31467	5e-05	0.00365094
Tjp2	ENSMUSG00000024812	chr19:24094522-24225026	Control 0h	Zeb1 KD 0h	9.23918	19.1077	1.04832	0.00045	0.0210665
Tlr1	ENSMUSG00000044827	chr5:64924678-64933563	Control 0h	Zeb1 KD 0h	3.65416	1.01079	-1.85405	0.00065	0.027542
Tmem25	ENSMUSG00000002032	chr9:44793775-44799307	Control 0h	Zeb1 KD 0h	0.728488	3.35916	2.20512	0.0002	0.01111
Tmem43	ENSMUSG00000030095	chr6:91473702-91488463	Control 0h	Zeb1 KD 0h	38.7957	20.734	-0.903901	0.00075	0.0306602
Tnfrsf10b	ENSMUSG00000022074	chr14:69767471-69784403	Control 0h	Zeb1 KD 0h	1.42077	4.34755	1.61353	0.00065	0.027542
Tnfrsf21	ENSMUSG00000023915	chr17:43016554-43089188	Control 0h	Zeb1 KD 0h	11.9619	4.8896	-1.29066	5e-05	0.00365094
Tns2	ENSMUSG00000037003	chr15:102102987-102116401	Control 0h	Zeb1 KD 0h	0.474439	1.67756	1.82207	0.00095	0.0360441
Traf4	ENSMUSG00000017386	chr11:78158498-78165589	Control 0h	Zeb1 KD 0h	6.36425	14.8303	1.22049	0.0006	0.0262868
Treml4	ENSMUSG00000051682	chr17:48264294-48275360	Control 0h	Zeb1 KD 0h	14.3556	39.2937	1.45268	0.0001	0.00637912
Trib3	ENSMUSG00000032715	chr2:152337421-152344032	Control 0h	Zeb1 KD 0h	1.5101	6.72431	2.15475	0.00045	0.0210665
Trio	ENSMUSG00000022263	chr15:27730651-28025848	Control 0h	Zeb1 KD 0h	0.808409	2.0059	1.31109	0.0005	0.0225
Tsc22d3	ENSMUSG00000031431	chrX:140539527-140600659	Control 0h	Zeb1 KD 0h	5.76071	18.111	1.65255	5e-05	0.00365094
Tspo	ENSMUSG00000041736	chr15:83563591-83574203	Control 0h	Zeb1 KD 0h	79.247	151.694	0.93674	0.00095	0.0360441
Unc13b	ENSMUSG00000028456	chr4:43058952-43264871	Control 0h	Zeb1 KD 0h	2.3599	5.77242	1.29045	0.001	0.0372115
Upp1	ENSMUSG00000020407	chr11:9118102-9136170	Control 0h	Zeb1 KD 0h	0.561705	9.08461	4.01554	5e-05	0.00365094
Vwa5a	ENSMUSG00000023186	chr9:38718267-38743337	Control 0h	Zeb1 KD 0h	23.8705	11.9224	-1.00156	0.0005	0.0225
Wbp5	NA	chrX:136245078-136247139	Control 0h	Zeb1 KD 0h	3.75418	19.1293	2.34922	5e-05	0.00365094
Ybx3	ENSMUSG00000030189	chr6:131364854-131388476	Control 0h	Zeb1 KD 0h	62.1684	26.3734	-1.2371	5e-05	0.00365094
Zeb1	ENSMUSG00000024238	chr18:5491502-5775467	Control 0h	Zeb1 KD 0h	8.56469	3.15423	-1.44111	0.00025	0.0135
Zfp52	ENSMUSG00000051341	chr17:21555045-21562066	Control 0h	Zeb1 KD 0h	1.56041	6.74626	2.11216	5e-05	0.00365094
Zfp703	ENSMUSG00000085795	chr8:26977324-26981461	Control 0h	Zeb1 KD 0h	9.90589	19.4216	0.971305	0.00135	0.0466473
Zscan20	ENSMUSG00000061894	chr4:128583538-128610098	Control 0h	Zeb1 KD 0h	4.0016	10.6277	1.40918	0.0003	0.0154115

## Sheet: sheet 2
Gene Symbol	ENSEMBL ID	locus	Control 6h	Zeb1 KD 6h	Control 6h FPKM	Zeb1 KD 6h FPKM	log2(fold_change)	p_value	q_value
1700006J14Rik	NA	chr10:120361274-120476469	Control 6h	Zeb1 KD 6h	9.51595	3.08691	-1.62419	0.00155	0.0381541
1700028N14Rik,Map3k14	NA	chr11:103219761-103267745	Control 6h	Zeb1 KD 6h	74.2191	157.84	1.0886	5e-05	0.0023065
5730403I07Rik	ENSMUSG00000099170	chr9:77366411-77399418	Control 6h	Zeb1 KD 6h	0.552108	6.12804	3.4724	5e-05	0.0023065
A530099J19Rik	ENSMUSG00000047462	chr13:19727416-19732951	Control 6h	Zeb1 KD 6h	1.2433	0.295107	-2.07486	0.00205	0.0470056
AA467197,Mir147	NA	chr2:122636985-122641191	Control 6h	Zeb1 KD 6h	14.0374	32.08	1.1924	0.00115	0.0304854
Abcc3	ENSMUSG00000020865	chr11:94343294-94392997	Control 6h	Zeb1 KD 6h	8.94433	18.2386	1.02795	0.00015	0.0059578
Abcd1	ENSMUSG00000031378	chrX:73716596-73738534	Control 6h	Zeb1 KD 6h	8.83799	4.32212	-1.03198	0.00085	0.024961
Abhd17c	ENSMUSG00000038459	chr7:84109355-84151893	Control 6h	Zeb1 KD 6h	6.87413	14.1059	1.03705	0.00155	0.0381541
Abr	ENSMUSG00000017631	chr11:76416733-76622314	Control 6h	Zeb1 KD 6h	3.75131	8.33647	1.15204	0.0001	0.00421475
Abtb2	ENSMUSG00000032724	chr2:103566309-103718423	Control 6h	Zeb1 KD 6h	15.8535	33.2727	1.06954	0.00015	0.0059578
AC084391.1,Cnnm4	NA	chr1:36471619-36508764	Control 6h	Zeb1 KD 6h	40.0514	4.62077	-3.11565	5e-05	0.0023065
AC155839.1,Eif4e3,Foxp1,Gm20696	NA	chr6:98925337-99666797	Control 6h	Zeb1 KD 6h	25.8445	10.275	-1.33073	5e-05	0.0023065
Acot11	ENSMUSG00000034853	chr4:106733888-106804998	Control 6h	Zeb1 KD 6h	0.951074	4.28467	2.17156	5e-05	0.0023065
Acsl5	ENSMUSG00000024981	chr19:55253368-55296627	Control 6h	Zeb1 KD 6h	103.154	59.0545	-0.804677	0.00185	0.0437908
Actn1	ENSMUSG00000015143	chr12:80167541-80260371	Control 6h	Zeb1 KD 6h	226.783	114.619	-0.984467	0.0001	0.00421475
Acvrl1	ENSMUSG00000000530	chr15:101128521-101145336	Control 6h	Zeb1 KD 6h	9.59444	4.16952	-1.20232	0.00135	0.0346126
Adam8	ENSMUSG00000025473	chr7:139950395-139992562	Control 6h	Zeb1 KD 6h	348.941	731.955	1.06877	0.0003	0.0105877
Adcy6	ENSMUSG00000022994	chr15:98589989-98607633	Control 6h	Zeb1 KD 6h	1.97124	13.4199	2.7672	5e-05	0.0023065
Adgra2	ENSMUSG00000031486	chr8:27085582-27128680	Control 6h	Zeb1 KD 6h	2.70079	7.05544	1.38536	0.00015	0.0059578
Adora3,Tmigd3	NA	chr3:105870857-105924042	Control 6h	Zeb1 KD 6h	1.59034	0.179213	-3.14959	0.00025	0.00909705
Adss	ENSMUSG00000015961	chr1:177762961-177796511	Control 6h	Zeb1 KD 6h	61.9868	109.979	0.827189	0.0015	0.0373947
Akap2,Pakap,Palm2	NA	chr4:57434246-57896984	Control 6h	Zeb1 KD 6h	8.13249	24.8105	1.60918	0.001	0.0281659
Aldh1a2	ENSMUSG00000013584	chr9:71215788-71296243	Control 6h	Zeb1 KD 6h	321.738	178.04	-0.853686	0.001	0.0281659
Alms1	ENSMUSG00000063810	chr6:85587530-85702753	Control 6h	Zeb1 KD 6h	6.30029	2.87857	-1.13007	5e-05	0.0023065
Als2cl	ENSMUSG00000044037	chr9:110865710-110900530	Control 6h	Zeb1 KD 6h	2.04448	6.28131	1.61933	0.00035	0.012169
Angel1	ENSMUSG00000021257	chr12:86700501-86726460	Control 6h	Zeb1 KD 6h	1.23677	5.12627	2.05134	5e-05	0.0023065
Ankrd28	ENSMUSG00000014496	chr14:31700014-31830415	Control 6h	Zeb1 KD 6h	1.55121	5.2573	1.76093	5e-05	0.0023065
Ankrd55	ENSMUSG00000049985	chr13:112288450-112384002	Control 6h	Zeb1 KD 6h	0.258893	1.34021	2.37204	0.0011	0.0299042
Ano9	ENSMUSG00000054662	chr7:141101211-141117806	Control 6h	Zeb1 KD 6h	0	1.52142	Inf	5e-05	0.0023065
Anpep	ENSMUSG00000039062	chr7:79821802-79861059	Control 6h	Zeb1 KD 6h	60.6548	29.0567	-1.06175	5e-05	0.0023065
Anxa2	ENSMUSG00000032231	chr9:69453619-69491795	Control 6h	Zeb1 KD 6h	5.03213	1.60498	-1.64861	0.00085	0.024961
Anxa7	ENSMUSG00000021814	chr14:20455260-20480133	Control 6h	Zeb1 KD 6h	57.079	108.64	0.92853	0.00025	0.00909705
Aoah	ENSMUSG00000021322	chr13:20794118-21024252	Control 6h	Zeb1 KD 6h	3.38177	0.981288	-1.78503	0.00065	0.0205284
Arap2	ENSMUSG00000037999	chr5:62602444-62766159	Control 6h	Zeb1 KD 6h	2.59041	11.0285	2.08999	5e-05	0.0023065
Arc	ENSMUSG00000022602	chr15:74669082-74672570	Control 6h	Zeb1 KD 6h	4.3874	13.0321	1.57063	5e-05	0.0023065
Arhgap28	ENSMUSG00000024043	chr17:67842712-68004120	Control 6h	Zeb1 KD 6h	0.973243	0.143945	-2.75728	0.00115	0.0304854
Arhgap8	ENSMUSG00000078954	chr15:84720051-84772207	Control 6h	Zeb1 KD 6h	1.00735	11.3002	3.4877	5e-05	0.0023065
Arhgdib	ENSMUSG00000030220	chr6:136923654-136968865	Control 6h	Zeb1 KD 6h	257.029	56.6874	-2.18083	5e-05	0.0023065
Arhgef17,Mir3102	NA	chr7:100869751-100932107	Control 6h	Zeb1 KD 6h	2.29608	12.6802	2.46534	5e-05	0.0023065
Arl4c	ENSMUSG00000049866	chr1:88673124-88702221	Control 6h	Zeb1 KD 6h	3.1883	8.95449	1.48982	5e-05	0.0023065
Arl4d	ENSMUSG00000034936	chr11:101665540-101667832	Control 6h	Zeb1 KD 6h	1.07632	5.95117	2.46707	5e-05	0.0023065
Arl5c	ENSMUSG00000038352	chr11:97989577-97996181	Control 6h	Zeb1 KD 6h	2.89287	43.2647	3.90262	5e-05	0.0023065
Arnt2	ENSMUSG00000015709	chr7:84246277-84410176	Control 6h	Zeb1 KD 6h	0	1.83548	Inf	5e-05	0.0023065
Arpc4,Ttll3	NA	chr6:113378114-113414587	Control 6h	Zeb1 KD 6h	339.003	188.823	-0.844265	0.0019	0.0443472
Arvcf	ENSMUSG00000000325	chr16:18348181-18479073	Control 6h	Zeb1 KD 6h	0.914676	5.13842	2.48999	0.0019	0.0443472
Asns	ENSMUSG00000029752	chr6:7675168-7693254	Control 6h	Zeb1 KD 6h	10.2344	28.6216	1.48368	5e-05	0.0023065
Asrgl1	ENSMUSG00000024654	chr19:9109867-9279175	Control 6h	Zeb1 KD 6h	9.94568	2.74459	-1.85748	0.00095	0.0272822
Ass1	ENSMUSG00000076441	chr2:31470206-31520672	Control 6h	Zeb1 KD 6h	35.268	216.859	2.62032	5e-05	0.0023065
Atmin	ENSMUSG00000047388	chr8:116943392-116960445	Control 6h	Zeb1 KD 6h	34.625	73.2957	1.08191	5e-05	0.0023065
Atp6v0d1	ENSMUSG00000013160	chr8:105524464-105566047	Control 6h	Zeb1 KD 6h	73.1025	132.66	0.859738	0.00045	0.0150647
Atp6v1d	ENSMUSG00000021114	chr12:78842988-78861638	Control 6h	Zeb1 KD 6h	110.145	198.394	0.848962	0.0008	0.0236707
AW112010	ENSMUSG00000075010	chr19:11047616-11050566	Control 6h	Zeb1 KD 6h	256.274	462.605	0.852096	0.0013	0.0335509
B3gnt3	ENSMUSG00000031803	chr8:71690755-71701789	Control 6h	Zeb1 KD 6h	4.31165	10.3717	1.26634	5e-05	0.0023065
B3gnt5	ENSMUSG00000022686	chr16:19760207-19772753	Control 6h	Zeb1 KD 6h	0.964397	4.89646	2.34404	5e-05	0.0023065
B430306N03Rik	ENSMUSG00000043740	chr17:48316140-48327024	Control 6h	Zeb1 KD 6h	0.0709781	3.29464	5.5366	5e-05	0.0023065
Bach1	ENSMUSG00000025612	chr16:87698944-87733346	Control 6h	Zeb1 KD 6h	2.75251	6.26155	1.18577	0.0007	0.0216409
Batf2	ENSMUSG00000039699	chr19:6134373-6172476	Control 6h	Zeb1 KD 6h	23.471	4.75104	-2.30456	5e-05	0.0023065
BC005561	ENSMUSG00000079065	chr5:104508351-104522611	Control 6h	Zeb1 KD 6h	0.319315	1.31424	2.04118	0.00105	0.0290162
Bcl2l11	ENSMUSG00000027381	chr2:128126037-128162547	Control 6h	Zeb1 KD 6h	106.868	416.879	1.9638	5e-05	0.0023065
Bcl9l	ENSMUSG00000063382	chr9:44499135-44510388	Control 6h	Zeb1 KD 6h	8.94513	26.281	1.55484	5e-05	0.0023065
Bdh1	ENSMUSG00000046598	chr16:31422279-31458901	Control 6h	Zeb1 KD 6h	1.66748	7.73086	2.21296	5e-05	0.0023065
BE692007	NA	chr19:11469365-11484578	Control 6h	Zeb1 KD 6h	9.65325	3.23871	-1.5756	0.0002	0.00760844
Bglap3	ENSMUSG00000074489	chr3:88368615-88372743	Control 6h	Zeb1 KD 6h	1.02449	6.63883	2.69602	5e-05	0.0023065
Blnk	ENSMUSG00000061132	chr19:40928926-40994535	Control 6h	Zeb1 KD 6h	8.61215	37.2956	2.11456	5e-05	0.0023065
Blvrb	ENSMUSG00000040466	chr7:27447977-27466144	Control 6h	Zeb1 KD 6h	27.5883	93.3592	1.75874	5e-05	0.0023065
Cacnb3	ENSMUSG00000003352	chr15:98632219-98644530	Control 6h	Zeb1 KD 6h	21.8863	62.9279	1.52367	5e-05	0.0023065
Camkk1	ENSMUSG00000020785	chr11:73019007-73042073	Control 6h	Zeb1 KD 6h	6.76161	2.03281	-1.73389	5e-05	0.0023065
Camsap3	ENSMUSG00000044433	chr8:3587292-3621316	Control 6h	Zeb1 KD 6h	0.040829	1.95518	5.58156	0.00025	0.00909705
Car13	ENSMUSG00000027555	chr3:14641726-14663002	Control 6h	Zeb1 KD 6h	16.809	4.15704	-2.01561	5e-05	0.0023065
Card10	ENSMUSG00000033170	chr15:78775137-78803042	Control 6h	Zeb1 KD 6h	0.315407	1.3054	2.0492	0.0011	0.0299042
Card11	ENSMUSG00000036526	chr5:140872989-141000582	Control 6h	Zeb1 KD 6h	12.0937	4.94824	-1.28927	0.0013	0.0335509
Casp4	ENSMUSG00000033538	chr9:5308827-5336783	Control 6h	Zeb1 KD 6h	6.5948	0.336308	-4.29347	0.0003	0.0105877
Ccdc88b	ENSMUSG00000047810	chr19:6844622-6858211	Control 6h	Zeb1 KD 6h	30.5875	17.0874	-0.840013	0.00145	0.0366156
Ccl1	ENSMUSG00000020702	chr11:82176656-82305690	Control 6h	Zeb1 KD 6h	5.5199	21.8653	1.98593	0.0007	0.0216409
Ccnb2	ENSMUSG00000032218	chr9:70407688-70421554	Control 6h	Zeb1 KD 6h	42.4045	20.9871	-1.01472	0.00045	0.0150647
Ccr2	ENSMUSG00000049103	chr9:124101949-124113557	Control 6h	Zeb1 KD 6h	12.6693	28.4521	1.1672	5e-05	0.0023065
Ccr7	ENSMUSG00000037944	chr11:99144195-99155077	Control 6h	Zeb1 KD 6h	499.758	1085.65	1.11925	0.00115	0.0304854
Cd180	ENSMUSG00000021624	chr13:102693557-103334497	Control 6h	Zeb1 KD 6h	106.973	43.9104	-1.28461	5e-05	0.0023065
Cd200r1	ENSMUSG00000022667	chr16:44765735-44794978	Control 6h	Zeb1 KD 6h	6.90425	2.67594	-1.36744	0.001	0.0281659
Cd209f	ENSMUSG00000051906	chr8:4102786-4105835	Control 6h	Zeb1 KD 6h	0.7893	47.8676	5.92233	5e-05	0.0023065
Cd244	ENSMUSG00000004709	chr1:171559192-171609746	Control 6h	Zeb1 KD 6h	4.58852	1.35408	-1.76071	0.00045	0.0150647
Cd24a	ENSMUSG00000047139	chr10:43579168-43584262	Control 6h	Zeb1 KD 6h	31.7128	123.369	1.95984	5e-05	0.0023065
Cd274	ENSMUSG00000016496	chr19:29367454-29388095	Control 6h	Zeb1 KD 6h	81.1156	27.2263	-1.57498	5e-05	0.0023065
Cd44	ENSMUSG00000005087	chr2:102811140-102901665	Control 6h	Zeb1 KD 6h	96.649	220.668	1.19105	0.0003	0.0105877
Cd53	ENSMUSG00000040747	chr3:106759920-106790149	Control 6h	Zeb1 KD 6h	77.4479	24.3789	-1.66759	5e-05	0.0023065
Cd69	ENSMUSG00000030156	chr6:129267324-129275436	Control 6h	Zeb1 KD 6h	16.5963	6.61778	-1.32644	0.0002	0.00760844
Cd8b1	ENSMUSG00000053044	chr6:71322787-71337494	Control 6h	Zeb1 KD 6h	3.12968	8.24043	1.3967	0.0021	0.0476855
Cd9	ENSMUSG00000030342	chr6:125460265-125509135	Control 6h	Zeb1 KD 6h	123.78	275.135	1.15236	5e-05	0.0023065
Cdc42bpg	ENSMUSG00000024769	chr19:6306455-6325652	Control 6h	Zeb1 KD 6h	7.13671	37.7723	2.404	5e-05	0.0023065
Cdc42ep1	ENSMUSG00000049521	chr15:78842646-78855529	Control 6h	Zeb1 KD 6h	1.0123	4.68977	2.21187	5e-05	0.0023065
Cdh1	ENSMUSG00000000303	chr8:106603350-106670246	Control 6h	Zeb1 KD 6h	0.289645	19.2378	6.05351	5e-05	0.0023065
Cdh17	ENSMUSG00000028217	chr4:11758146-11817895	Control 6h	Zeb1 KD 6h	4.10149	1.62207	-1.33831	0.0007	0.0216409
Cdk2	ENSMUSG00000025358	chr10:128697938-128705051	Control 6h	Zeb1 KD 6h	41.1018	72.9773	0.828246	0.00155	0.0381541
Cdkn1a	ENSMUSG00000023067	chr17:29090978-29100722	Control 6h	Zeb1 KD 6h	31.1107	119.663	1.9435	5e-05	0.0023065
Cdkn2b	ENSMUSG00000073802	chr4:89306288-89311032	Control 6h	Zeb1 KD 6h	56.8229	141.01	1.31126	5e-05	0.0023065
Cep170b	ENSMUSG00000072825	chr12:112722173-112746591	Control 6h	Zeb1 KD 6h	3.47233	13.0205	1.90681	5e-05	0.0023065
Cers6	ENSMUSG00000027035	chr2:68861440-69114282	Control 6h	Zeb1 KD 6h	1.8229	15.9981	3.13359	5e-05	0.0023065
Ces2c	ENSMUSG00000061825	chr8:104847067-104854483	Control 6h	Zeb1 KD 6h	1.12811	5.43276	2.26778	5e-05	0.0023065
Cfh	ENSMUSG00000026365	chr1:140084707-140183764	Control 6h	Zeb1 KD 6h	1.97364	0.752172	-1.39172	0.00165	0.040027
Cfp	ENSMUSG00000001128	chrX:20925453-20931555	Control 6h	Zeb1 KD 6h	16.0052	5.37317	-1.57469	0.0001	0.00421475
Chst11	ENSMUSG00000034612	chr10:82985497-83195900	Control 6h	Zeb1 KD 6h	16.3211	7.9023	-1.04639	0.00015	0.0059578
Cldn1	ENSMUSG00000022512	chr16:26356641-26371841	Control 6h	Zeb1 KD 6h	53.0926	146.206	1.46142	5e-05	0.0023065
Cldnd1	ENSMUSG00000022744	chr16:58727909-58734251	Control 6h	Zeb1 KD 6h	17.3548	35.3156	1.02497	5e-05	0.0023065
Clec12a	ENSMUSG00000053063	chr6:129342690-129365303	Control 6h	Zeb1 KD 6h	18.3576	3.15561	-2.54039	5e-05	0.0023065
Clec1a	ENSMUSG00000033082	chr6:129424771-129452000	Control 6h	Zeb1 KD 6h	1.42584	0.488629	-1.545	0.0013	0.0335509
Clec1b,Clec9a	NA	chr6:129397296-129424763	Control 6h	Zeb1 KD 6h	123.767	33.6372	-1.8795	5e-05	0.0023065
Clec4a1	ENSMUSG00000049037	chr6:122921847-122934619	Control 6h	Zeb1 KD 6h	12.7811	4.10422	-1.63884	0.0001	0.00421475
Clec7a	ENSMUSG00000079293	chr6:129461590-129472779	Control 6h	Zeb1 KD 6h	16.3752	2.06206	-2.98935	5e-05	0.0023065
Cln5	ENSMUSG00000022125	chr14:103070215-103077579	Control 6h	Zeb1 KD 6h	23.2249	47.2072	1.02334	0.0003	0.0105877
Clstn1	ENSMUSG00000039953	chr4:149586467-149648899	Control 6h	Zeb1 KD 6h	4.3234	11.141	1.36564	5e-05	0.0023065
Cmas	ENSMUSG00000030282	chr6:142756685-142775714	Control 6h	Zeb1 KD 6h	17.7408	9.05615	-0.970097	0.00205	0.0470056
Cnn3	ENSMUSG00000053931	chr3:121424235-121458207	Control 6h	Zeb1 KD 6h	39.1614	7.18643	-2.44609	5e-05	0.0023065
Coro2a	ENSMUSG00000028337	chr4:46489247-46602202	Control 6h	Zeb1 KD 6h	32.0711	89.049	1.47333	0.0004	0.0137041
Cotl1	ENSMUSG00000031827	chr8:119809221-119840544	Control 6h	Zeb1 KD 6h	312.328	152.786	-1.03155	0.00015	0.0059578
Cptp	ENSMUSG00000029073	chr4:155864722-155869440	Control 6h	Zeb1 KD 6h	23.289	49.0105	1.07344	0.0003	0.0105877
Crxos	ENSMUSG00000074365	chr7:15882616-15904020	Control 6h	Zeb1 KD 6h	0.112353	8.11529	6.17454	0.00055	0.0177043
Csf2rb2,Mir7676-1	NA	chr15:78282516-78305603	Control 6h	Zeb1 KD 6h	14.0321	60.6283	2.11126	5e-05	0.0023065
Cstb	ENSMUSG00000005054	chr10:78425669-78427619	Control 6h	Zeb1 KD 6h	113.658	206.682	0.862717	0.00155	0.0381541
Cth	ENSMUSG00000028179	chr3:157894247-157925077	Control 6h	Zeb1 KD 6h	7.29255	2.57637	-1.50108	0.0006	0.019052
Ctnna1	ENSMUSG00000037815	chr18:35118887-35254773	Control 6h	Zeb1 KD 6h	67.8287	130.734	0.946672	0.0005	0.0163645
Ctsd,Ifitm10,RP23-145I16.3	NA	chr7:142325836-142388038	Control 6h	Zeb1 KD 6h	1.45093	4.53434	1.64391	0.0008	0.0236707
Cuta	ENSMUSG00000024194	chr17:26937972-26939478	Control 6h	Zeb1 KD 6h	92.3747	185.275	1.0041	0.0002	0.00760844
Cx3cl1	ENSMUSG00000031778	chr8:94772008-94782427	Control 6h	Zeb1 KD 6h	9.90398	22.855	1.20643	5e-05	0.0023065
Cyb561	ENSMUSG00000019590	chr11:105933701-105953336	Control 6h	Zeb1 KD 6h	0.947237	4.58214	2.27422	5e-05	0.0023065
Cybb	ENSMUSG00000015340	chrX:9435251-9487771	Control 6h	Zeb1 KD 6h	3.7142	0.674414	-2.46134	5e-05	0.0023065
Cyp4f16	ENSMUSG00000048440	chr17:32536557-32551798	Control 6h	Zeb1 KD 6h	7.43823	1.69323	-2.13518	0.00095	0.0272822
Cytip	ENSMUSG00000026832	chr2:58129136-58195532	Control 6h	Zeb1 KD 6h	11.4467	33.3791	1.54401	0.00025	0.00909705
D17Wsu92e	ENSMUSG00000056692	chr17:27751231-27820558	Control 6h	Zeb1 KD 6h	51.5315	89.8624	0.802262	0.002	0.0461299
D930016D06Rik	ENSMUSG00000097392	chr5:104525734-104554207	Control 6h	Zeb1 KD 6h	0.317563	1.46157	2.2024	0.00045	0.0150647
Dcxr	ENSMUSG00000039450	chr11:120725398-120727281	Control 6h	Zeb1 KD 6h	38.6533	14.5035	-1.41419	5e-05	0.0023065
Ddah2	ENSMUSG00000007039	chr17:35059034-35062095	Control 6h	Zeb1 KD 6h	1.49598	12.0897	3.01462	5e-05	0.0023065
Ddr1	ENSMUSG00000003534	chr17:35681566-35708244	Control 6h	Zeb1 KD 6h	0.679421	3.79135	2.48033	5e-05	0.0023065
Ddr2	ENSMUSG00000026674	chr1:169969408-170110762	Control 6h	Zeb1 KD 6h	1.2746	0.19983	-2.6732	0.0011	0.0299042
Depdc7	ENSMUSG00000027173	chr2:104721783-104742878	Control 6h	Zeb1 KD 6h	30.7033	55.3617	0.850498	0.0011	0.0299042
Dhrs3	ENSMUSG00000066026	chr4:144892826-144928209	Control 6h	Zeb1 KD 6h	9.02339	22.6431	1.32733	5e-05	0.0023065
Dhx40	ENSMUSG00000018425	chr11:86768845-86807746	Control 6h	Zeb1 KD 6h	5.79747	12.879	1.15153	5e-05	0.0023065
Dip2b	ENSMUSG00000023026	chr15:100038663-100219473	Control 6h	Zeb1 KD 6h	7.53111	13.2794	0.818253	0.00195	0.0453336
Dkkl1	ENSMUSG00000030792	chr7:45207518-45212147	Control 6h	Zeb1 KD 6h	0	0.577292	Inf	5e-05	0.0023065
Dlg1	ENSMUSG00000022770	chr16:31663442-31873356	Control 6h	Zeb1 KD 6h	13.6322	25.1229	0.881979	0.001	0.0281659
Dmpk	ENSMUSG00000030409	chr7:19083848-19093821	Control 6h	Zeb1 KD 6h	2.55179	0.659681	-1.95167	0.0021	0.0476855
Dock10	ENSMUSG00000038608	chr1:80501072-80758527	Control 6h	Zeb1 KD 6h	94.8299	50.193	-0.917856	0.00115	0.0304854
Dock9	ENSMUSG00000025558	chr14:121542038-121797837	Control 6h	Zeb1 KD 6h	0.509023	2.20275	2.1135	5e-05	0.0023065
Dse	ENSMUSG00000039497	chr10:34151393-34207551	Control 6h	Zeb1 KD 6h	6.93438	2.39537	-1.53352	5e-05	0.0023065
Dst	ENSMUSG00000026131	chr1:33908224-34308661	Control 6h	Zeb1 KD 6h	22.696	10.1619	-1.15927	0.00075	0.0228253
Dusp5	ENSMUSG00000034765	chr19:53529108-53542431	Control 6h	Zeb1 KD 6h	306.163	591.693	0.950548	0.00075	0.0228253
Dynll2	ENSMUSG00000020483	chr11:87979524-87987533	Control 6h	Zeb1 KD 6h	86.9625	149.988	0.786384	0.00215	0.0485386
E330020D12Rik	NA	chr1:153404826-153414233	Control 6h	Zeb1 KD 6h	5.15896	17.77	1.78429	0.0001	0.00421475
Ebi3	ENSMUSG00000003206	chr17:55952622-55967949	Control 6h	Zeb1 KD 6h	196.692	91.7658	-1.09991	0.0002	0.00760844
Echdc2	ENSMUSG00000028601	chr4:108165436-108179308	Control 6h	Zeb1 KD 6h	0.141092	0.79408	2.49265	0.00035	0.012169
Efhd2	ENSMUSG00000040659	chr4:141858141-141874920	Control 6h	Zeb1 KD 6h	282.162	154.769	-0.866408	0.0012	0.0315964
Ehd4	ENSMUSG00000027293	chr2:120089174-120154606	Control 6h	Zeb1 KD 6h	10.9493	41.2111	1.9122	0.0001	0.00421475
Emp2	ENSMUSG00000022505	chr16:10281748-10313968	Control 6h	Zeb1 KD 6h	4.78729	10.8339	1.17828	5e-05	0.0023065
Epcam	ENSMUSG00000045394	chr17:87635978-87651106	Control 6h	Zeb1 KD 6h	2.27964	24.8287	3.44513	5e-05	0.0023065
Ephb4	ENSMUSG00000029710	chr5:137350108-137477064	Control 6h	Zeb1 KD 6h	0.181152	0.968803	2.419	0.0015	0.0373947
Eps8	ENSMUSG00000015766	chr6:137477244-137654876	Control 6h	Zeb1 KD 6h	16.3812	8.13285	-1.01021	0.0003	0.0105877
Esrp1	ENSMUSG00000040728	chr4:11261314-11386783	Control 6h	Zeb1 KD 6h	0	7.21957	Inf	0.0001	0.00421475
Extl1	ENSMUSG00000028838	chr4:134356371-134383850	Control 6h	Zeb1 KD 6h	1.47004	4.10139	1.48026	0.00085	0.024961
F2r	ENSMUSG00000048376	chr13:95601803-95618459	Control 6h	Zeb1 KD 6h	7.04237	3.07709	-1.19449	0.00105	0.0290162
F730043M19Rik	ENSMUSG00000052125	chr12:33111710-33147597	Control 6h	Zeb1 KD 6h	0.64222	0.078361	-3.03486	0.0019	0.0443472
Faah	ENSMUSG00000034171	chr4:115967144-116017926	Control 6h	Zeb1 KD 6h	1.16248	4.89015	2.07268	5e-05	0.0023065
Fabp5	ENSMUSG00000027533	chr3:10012547-10016607	Control 6h	Zeb1 KD 6h	9.9272	35.0145	1.81849	5e-05	0.0023065
Fam102a	ENSMUSG00000039157	chr2:32535331-32569756	Control 6h	Zeb1 KD 6h	10.4259	19.4436	0.899123	0.0016	0.0389755
Fam129a	ENSMUSG00000026483	chr1:151571185-151721939	Control 6h	Zeb1 KD 6h	71.986	147.958	1.0394	0.00015	0.0059578
Fam149a	ENSMUSG00000070044	chr8:45336716-45382291	Control 6h	Zeb1 KD 6h	19.9031	9.69272	-1.03802	0.00075	0.0228253
Fam161a	ENSMUSG00000049811	chr11:23007530-23030788	Control 6h	Zeb1 KD 6h	8.7049	1.89645	-2.19852	5e-05	0.0023065
Fam213a	ENSMUSG00000021792	chr14:40993739-41013788	Control 6h	Zeb1 KD 6h	3.06346	0.795717	-1.94484	0.0001	0.00421475
Fam83h	ENSMUSG00000046761	chr15:76001092-76046981	Control 6h	Zeb1 KD 6h	4.53103	12.2704	1.43728	5e-05	0.0023065
Fam84b	ENSMUSG00000072568	chr15:60818993-60853778	Control 6h	Zeb1 KD 6h	0.060415	1.97101	5.02789	0.0015	0.0373947
Fancd2	ENSMUSG00000034023	chr6:113531681-113600715	Control 6h	Zeb1 KD 6h	15.3198	7.4066	-1.04852	0.00115	0.0304854
Farp1	ENSMUSG00000025555	chr14:121035199-121283744	Control 6h	Zeb1 KD 6h	4.45249	10.4219	1.22693	5e-05	0.0023065
Fcer1g	ENSMUSG00000058715	chr1:171229571-171234365	Control 6h	Zeb1 KD 6h	60.6875	4.79754	-3.66103	5e-05	0.0023065
Fcho1	ENSMUSG00000070000	chr8:71708386-71725716	Control 6h	Zeb1 KD 6h	2.24477	5.99526	1.41725	0.0013	0.0335509
Fcrla	ENSMUSG00000038421	chr1:170917575-170927583	Control 6h	Zeb1 KD 6h	10.6081	22.6451	1.09403	0.0009	0.0262321
Fermt3	ENSMUSG00000024965	chr19:6996130-7019469	Control 6h	Zeb1 KD 6h	29.3265	14.712	-0.995206	0.0007	0.0216409
Ffar4	ENSMUSG00000054200	chr19:38097078-38114263	Control 6h	Zeb1 KD 6h	2.30057	9.41855	2.03351	0.00015	0.0059578
Fgr	ENSMUSG00000028874	chr4:132974094-133001910	Control 6h	Zeb1 KD 6h	8.71231	4.03065	-1.11204	0.00125	0.0327657
Flt4	ENSMUSG00000020357	chr11:49609262-49652739	Control 6h	Zeb1 KD 6h	0.279226	1.62021	2.53667	5e-05	0.0023065
Fnbp1l,Mir7657	NA	chr3:122538718-122619715	Control 6h	Zeb1 KD 6h	3.81855	16.4776	2.10941	5e-05	0.0023065
Foxo1	ENSMUSG00000044167	chr3:52268335-52353221	Control 6h	Zeb1 KD 6h	4.43342	10.3554	1.22389	5e-05	0.0023065
Frmd4b	ENSMUSG00000030064	chr6:97286866-97617541	Control 6h	Zeb1 KD 6h	5.36653	22.3676	2.05935	5e-05	0.0023065
Fscn1	ENSMUSG00000029581	chr5:142960342-142973185	Control 6h	Zeb1 KD 6h	316.092	854.196	1.43422	0.0001	0.00421475
Fut2	ENSMUSG00000055978	chr7:45648590-45666394	Control 6h	Zeb1 KD 6h	0.297032	6.78217	4.51306	5e-05	0.0023065
Fut8	ENSMUSG00000021065	chr12:77238103-77476338	Control 6h	Zeb1 KD 6h	37.9573	126.114	1.73228	5e-05	0.0023065
Fxn	ENSMUSG00000059363	chr19:24261452-24280605	Control 6h	Zeb1 KD 6h	3.11413	9.58149	1.62142	0.00055	0.0177043
Fxyd5,Fxyd7,Mir7050	NA	chr7:31032721-31051467	Control 6h	Zeb1 KD 6h	118.183	61.335	-0.946237	0.002	0.0461299
Fyb,Gm7666	NA	chr15:6579870-6663313	Control 6h	Zeb1 KD 6h	42.4045	10.3441	-2.0354	5e-05	0.0023065
Fzd1	ENSMUSG00000044674	chr5:4753838-4758035	Control 6h	Zeb1 KD 6h	5.14934	2.3073	-1.15818	0.001	0.0281659
Fzd5	ENSMUSG00000045005	chr1:64730557-64740607	Control 6h	Zeb1 KD 6h	0.651827	1.76383	1.43615	0.0016	0.0389755
Galnt3	ENSMUSG00000026994	chr2:66082765-66124994	Control 6h	Zeb1 KD 6h	0.504493	8.77659	4.12076	5e-05	0.0023065
Gata2	ENSMUSG00000015053	chr6:88193890-88207032	Control 6h	Zeb1 KD 6h	3.4798	0.380313	-3.19375	5e-05	0.0023065
Gbp2	ENSMUSG00000028270	chr3:142620601-142638008	Control 6h	Zeb1 KD 6h	118.413	46.8389	-1.33805	5e-05	0.0023065
Gca	ENSMUSG00000026893	chr2:62664284-63184287	Control 6h	Zeb1 KD 6h	39.2638	97.692	1.31504	0.0008	0.0236707
Gclc	ENSMUSG00000032350	chr9:77754534-77794485	Control 6h	Zeb1 KD 6h	15.8763	67.8603	2.0957	5e-05	0.0023065
Gga2	ENSMUSG00000030872	chr7:121981760-122021222	Control 6h	Zeb1 KD 6h	8.27066	17.4053	1.07346	0.00035	0.012169
Ggta1	ENSMUSG00000035778	chr2:35400178-35463231	Control 6h	Zeb1 KD 6h	18.0717	7.56565	-1.2562	0.00045	0.0150647
Gjc1	ENSMUSG00000034520	chr11:102799578-102819700	Control 6h	Zeb1 KD 6h	3.92721	10.8782	1.46987	0.00015	0.0059578
Glrx	ENSMUSG00000021591	chr13:75839867-75850151	Control 6h	Zeb1 KD 6h	32.2747	13.1982	-1.29007	5e-05	0.0023065
Gm10482	NA	chr5:10187865-10237890	Control 6h	Zeb1 KD 6h	1.533	0	-Inf	5e-05	0.0023065
Gm11532	ENSMUSG00000087067	chr11:97013393-97026248	Control 6h	Zeb1 KD 6h	120.579	249.327	1.04806	0.00115	0.0304854
Gm14005	NA	chr2:128189986-128429349	Control 6h	Zeb1 KD 6h	3.47157	34.9156	3.33021	5e-05	0.0023065
Gm20056	NA	chr16:32408535-32409054	Control 6h	Zeb1 KD 6h	0.877125	0	-Inf	0.0007	0.0216409
Gm22394,Gm22871,Trpm2	NA	chr10:77907721-77970563	Control 6h	Zeb1 KD 6h	12.2328	23.1476	0.920103	0.0021	0.0476855
Gm25540,Slc16a6	NA	chr11:109425945-109573330	Control 6h	Zeb1 KD 6h	9.81431	27.0588	1.46314	5e-05	0.0023065
Gm27186,Rab27a	NA	chr9:73044853-73097629	Control 6h	Zeb1 KD 6h	1.48365	3.6107	1.28312	0.0018	0.0427801
Gm27733,Gm27927,Xist	NA	chrX:103414466-103484957	Control 6h	Zeb1 KD 6h	14.6149	0.677132	-4.43185	5e-05	0.0023065
Gm2a	ENSMUSG00000000594	chr11:55098114-55113029	Control 6h	Zeb1 KD 6h	173.297	95.5558	-0.85883	0.0022	0.0495719
Gm42793,Spp1	NA	chr5:104435117-104441050	Control 6h	Zeb1 KD 6h	1.21573	0.205757	-2.56281	0.00115	0.0304854
Gm44135	NA	chr6:129696117-129696485	Control 6h	Zeb1 KD 6h	35.7229	10.1738	-1.81199	0.00105	0.0290162
Gm44292,Mxd1	NA	chr6:86647041-86669161	Control 6h	Zeb1 KD 6h	7.00694	20.4256	1.54352	5e-05	0.0023065
Gm45140,Isy1,Rab43	NA	chr6:87788852-87838798	Control 6h	Zeb1 KD 6h	216.879	115.983	-0.902978	0.00135	0.0346126
Gm4955	NA	chr1:173468484-173491041	Control 6h	Zeb1 KD 6h	1.55597	4.3667	1.48873	0.00055	0.0177043
Gm6377,Sh3bgrl	NA	chrX:109095364-109200439	Control 6h	Zeb1 KD 6h	87.4304	14.8459	-2.55807	5e-05	0.0023065
Gm8113	NA	chr14:43925389-43933411	Control 6h	Zeb1 KD 6h	4.04155	1.52578	-1.40536	0.0014	0.0357381
Gm9992	ENSMUSG00000056133	chr17:7363711-7385305	Control 6h	Zeb1 KD 6h	6.1463	13.3548	1.11957	0.00185	0.0437908
Gpc1	ENSMUSG00000034220	chr1:92820957-92902906	Control 6h	Zeb1 KD 6h	3.15346	14.3524	2.18628	5e-05	0.0023065
Gpcpd1	ENSMUSG00000027346	chr2:132529081-132587729	Control 6h	Zeb1 KD 6h	17.9038	34.7799	0.957985	0.002	0.0461299
Gpr160	ENSMUSG00000037661	chr3:30855949-30897192	Control 6h	Zeb1 KD 6h	13.5294	55.3943	2.03364	5e-05	0.0023065
Gpr33	ENSMUSG00000035148	chr12:52023002-52028063	Control 6h	Zeb1 KD 6h	6.01678	31.3079	2.37946	5e-05	0.0023065
Gpr65	ENSMUSG00000021886	chr12:98268634-98276624	Control 6h	Zeb1 KD 6h	0.733374	6.14198	3.06608	5e-05	0.0023065
Gpr68	ENSMUSG00000047415	chr12:100779056-100908198	Control 6h	Zeb1 KD 6h	102.661	219.916	1.09907	0.0001	0.00421475
Gprc5a	ENSMUSG00000046733	chr6:135065650-135084709	Control 6h	Zeb1 KD 6h	1.32267	13.2888	3.32869	5e-05	0.0023065
Gramd3	ENSMUSG00000001700	chr18:56432131-56503792	Control 6h	Zeb1 KD 6h	9.58175	22.906	1.25736	5e-05	0.0023065
Grb7	ENSMUSG00000019312	chr11:98446393-98455373	Control 6h	Zeb1 KD 6h	1.01849	8.21082	3.01109	5e-05	0.0023065
Grhl1	ENSMUSG00000020656	chr12:24572286-24617391	Control 6h	Zeb1 KD 6h	36.7273	117.462	1.67727	5e-05	0.0023065
Gsr	ENSMUSG00000031584	chr8:33652522-33698163	Control 6h	Zeb1 KD 6h	174.987	449.824	1.36211	5e-05	0.0023065
Gstm1	ENSMUSG00000058135	chr3:108012254-108017973	Control 6h	Zeb1 KD 6h	17.3724	43.2321	1.31531	0.00025	0.00909705
Gstp1	ENSMUSG00000060803	chr19:4035406-4037921	Control 6h	Zeb1 KD 6h	1.37664	8.91142	2.6945	0.0006	0.019052
Gucy2c	ENSMUSG00000042638	chr6:136697283-136781765	Control 6h	Zeb1 KD 6h	2.56643	0.604557	-2.08581	0.00025	0.00909705
Gyltl1b	NA	chr2:92365045-92381217	Control 6h	Zeb1 KD 6h	0.0124731	0.900142	6.17326	5e-05	0.0023065
H2-DMb1	ENSMUSG00000079547	chr17:34153071-34160230	Control 6h	Zeb1 KD 6h	26.6385	13.1582	-1.01755	0.0017	0.0411548
H2-Eb1	ENSMUSG00000060586	chr17:34305876-34316199	Control 6h	Zeb1 KD 6h	694.745	322.426	-1.10751	5e-05	0.0023065
H2-Q5	ENSMUSG00000055413	chr17:35394125-35397800	Control 6h	Zeb1 KD 6h	10.109	27.084	1.4218	5e-05	0.0023065
H2-Q6	ENSMUSG00000073409	chr17:35424849-35430055	Control 6h	Zeb1 KD 6h	36.9622	121.353	1.71509	5e-05	0.0023065
H2-Q7	ENSMUSG00000060550	chr17:35439154-35443773	Control 6h	Zeb1 KD 6h	29.7577	91.1467	1.61493	5e-05	0.0023065
Hdc	ENSMUSG00000027360	chr2:126593666-126619299	Control 6h	Zeb1 KD 6h	8.39412	3.49923	-1.26234	0.00075	0.0228253
Hdgf	ENSMUSG00000004897	chr3:87906320-87916132	Control 6h	Zeb1 KD 6h	148.378	316.482	1.09284	5e-05	0.0023065
Heg1	ENSMUSG00000075254	chr16:33684465-33819934	Control 6h	Zeb1 KD 6h	14.4694	39.7193	1.45684	5e-05	0.0023065
Hfe	ENSMUSG00000006611	chr13:23702033-23710854	Control 6h	Zeb1 KD 6h	11.3494	5.17037	-1.13427	0.00135	0.0346126
Hist1h1c	ENSMUSG00000036181	chr13:23738807-23740367	Control 6h	Zeb1 KD 6h	13.8316	3.9642	-1.80287	5e-05	0.0023065
Hist1h2bc	ENSMUSG00000018102	chr13:23684198-23692488	Control 6h	Zeb1 KD 6h	14.3769	4.75289	-1.59687	0.0011	0.0299042
Hk3	ENSMUSG00000025877	chr13:54949410-55021385	Control 6h	Zeb1 KD 6h	10.4428	1.79285	-2.54218	5e-05	0.0023065
Hlx	ENSMUSG00000039377	chr1:184727139-184732619	Control 6h	Zeb1 KD 6h	3.74011	9.49879	1.34466	0.0021	0.0476855
Hmgcs1	ENSMUSG00000093930	chr13:119690461-119708086	Control 6h	Zeb1 KD 6h	213.337	434.875	1.02746	0.0003	0.0105877
Hmgn5	ENSMUSG00000031245	chrX:109004533-109013404	Control 6h	Zeb1 KD 6h	18.555	9.52433	-0.962116	0.0018	0.0427801
Hmox1	ENSMUSG00000005413	chr8:75093620-75100589	Control 6h	Zeb1 KD 6h	202.51	518.622	1.35669	5e-05	0.0023065
Hnf1b	ENSMUSG00000020679	chr11:83850062-83905819	Control 6h	Zeb1 KD 6h	30.1509	60.5691	1.00638	0.0002	0.00760844
Hook2	ENSMUSG00000052566	chr8:84990602-85003349	Control 6h	Zeb1 KD 6h	13.1419	35.7478	1.44368	5e-05	0.0023065
Hoxb4	ENSMUSG00000038692	chr11:96318266-96321638	Control 6h	Zeb1 KD 6h	1.50448	0.243863	-2.62512	0.0012	0.0315964
Hpcal1	ENSMUSG00000071379	chr12:17690813-17791926	Control 6h	Zeb1 KD 6h	139.513	68.098	-1.03472	0.00015	0.0059578
Hs3st1	ENSMUSG00000051022	chr5:39613934-39755475	Control 6h	Zeb1 KD 6h	3.40969	0.756302	-2.17261	0.0002	0.00760844
Hsd17b7	ENSMUSG00000026675	chr1:169949534-169969241	Control 6h	Zeb1 KD 6h	54.6564	23.9111	-1.19271	0.0019	0.0443472
Hsf2	ENSMUSG00000019878	chr10:57486384-57513133	Control 6h	Zeb1 KD 6h	11.1386	25.2229	1.17917	5e-05	0.0023065
Id1	ENSMUSG00000042745	chr2:152736250-152737410	Control 6h	Zeb1 KD 6h	50.1887	19.6197	-1.35506	5e-05	0.0023065
Idh2	ENSMUSG00000030541	chr7:80094845-80115392	Control 6h	Zeb1 KD 6h	1.04181	5.8949	2.50037	5e-05	0.0023065
Idh3a	ENSMUSG00000032279	chr9:54586510-54604661	Control 6h	Zeb1 KD 6h	19.2707	9.85076	-0.968102	0.0013	0.0335509
Ifi205	ENSMUSG00000054203	chr1:174011997-174031810	Control 6h	Zeb1 KD 6h	268.87	512.573	0.930851	0.0005	0.0163645
Ifnlr1	ENSMUSG00000062157	chr4:135686286-135708181	Control 6h	Zeb1 KD 6h	4.78629	18.9715	1.98685	5e-05	0.0023065
Igf2r	ENSMUSG00000023830	chr17:12682405-12868143	Control 6h	Zeb1 KD 6h	1.15	7.3574	2.67756	5e-05	0.0023065
Ighg3	NA	chr12:113359574-113361232	Control 6h	Zeb1 KD 6h	96.2803	174.051	0.854195	0.00115	0.0304854
Ighm	NA	chr12:113418557-113422730	Control 6h	Zeb1 KD 6h	496.641	211.766	-1.22974	5e-05	0.0023065
Il10	ENSMUSG00000016529	chr1:131019844-131024974	Control 6h	Zeb1 KD 6h	19.5868	9.24221	-1.08357	0.0018	0.0427801
Il17ra	ENSMUSG00000002897	chr6:120463246-120487559	Control 6h	Zeb1 KD 6h	0.102932	1.02163	3.31112	0.0008	0.0236707
Il21r	ENSMUSG00000030745	chr7:125603428-125633570	Control 6h	Zeb1 KD 6h	3.85457	15.0901	1.96896	5e-05	0.0023065
Il7r	ENSMUSG00000003882	chr15:9506160-9529876	Control 6h	Zeb1 KD 6h	4.35405	10.5428	1.27583	0.0001	0.00421475
Ildr1	ENSMUSG00000022900	chr16:36693977-36726804	Control 6h	Zeb1 KD 6h	15.4703	95.2422	2.6221	5e-05	0.0023065
Inadl	NA	chr4:98395784-98719603	Control 6h	Zeb1 KD 6h	4.69668	18.8968	2.00843	5e-05	0.0023065
Insr	ENSMUSG00000005534	chr8:3122060-3279617	Control 6h	Zeb1 KD 6h	0.0406495	0.624739	3.94194	0.0008	0.0236707
Irf4	ENSMUSG00000021356	chr13:30749225-30766927	Control 6h	Zeb1 KD 6h	5.48574	26.877	2.29261	5e-05	0.0023065
Itgb7	ENSMUSG00000001281	chr15:102215994-102231935	Control 6h	Zeb1 KD 6h	7.92117	2.73028	-1.53666	5e-05	0.0023065
Itgb8	ENSMUSG00000025321	chr12:119158021-119238802	Control 6h	Zeb1 KD 6h	7.16691	43.7407	2.60955	5e-05	0.0023065
Itpr2	ENSMUSG00000030287	chr6:146108298-146502223	Control 6h	Zeb1 KD 6h	5.01744	2.38402	-1.07356	0.00105	0.0290162
Izumo1,Rasip1	NA	chr7:45621810-45639093	Control 6h	Zeb1 KD 6h	3.56345	11.3253	1.6682	5e-05	0.0023065
Jak2	ENSMUSG00000024789	chr19:29251827-29313080	Control 6h	Zeb1 KD 6h	155.712	283.346	0.863687	0.00145	0.0366156
Kcnk6	ENSMUSG00000046410	chr7:29221925-29232515	Control 6h	Zeb1 KD 6h	34.0379	67.434	0.986334	0.0005	0.0163645
Klf11	ENSMUSG00000020653	chr12:24651370-24662774	Control 6h	Zeb1 KD 6h	1.54547	3.73662	1.27369	0.0015	0.0373947
Klf6	ENSMUSG00000000078	chr13:5861488-5870393	Control 6h	Zeb1 KD 6h	25.9108	58.5943	1.17721	5e-05	0.0023065
Klhl8	ENSMUSG00000029312	chr5:103861972-103911259	Control 6h	Zeb1 KD 6h	1.42236	3.60295	1.34089	0.0015	0.0373947
Klra5	ENSMUSG00000030173	chr6:129898995-129917650	Control 6h	Zeb1 KD 6h	11.417	1.19223	-3.25945	5e-05	0.0023065
Klri1	ENSMUSG00000067610	chr6:129697217-129717132	Control 6h	Zeb1 KD 6h	19.0452	6.03895	-1.65706	0.00015	0.0059578
Klrk1	ENSMUSG00000030149	chr6:129610322-129623864	Control 6h	Zeb1 KD 6h	39.5136	17.3896	-1.18412	0.00095	0.0272822
Kmo	ENSMUSG00000039783	chr1:175600373-175662116	Control 6h	Zeb1 KD 6h	31.4302	12.9907	-1.27467	0.00165	0.040027
Krcc1,Mir8112	NA	chr6:71213939-71322233	Control 6h	Zeb1 KD 6h	54.0993	148.218	1.45404	5e-05	0.0023065
Lad1	ENSMUSG00000041782	chr1:135818597-135833342	Control 6h	Zeb1 KD 6h	181.826	961.452	2.40266	5e-05	0.0023065
Laptm4b	ENSMUSG00000022257	chr15:34238025-34284295	Control 6h	Zeb1 KD 6h	37.9578	87.1195	1.1986	5e-05	0.0023065
Laptm5	ENSMUSG00000028581	chr4:130913124-130936141	Control 6h	Zeb1 KD 6h	116.621	52.3898	-1.15447	0.00025	0.00909705
Lgals3	ENSMUSG00000050335	chr14:47367750-47386160	Control 6h	Zeb1 KD 6h	290.411	601.849	1.05131	5e-05	0.0023065
Lgals9	ENSMUSG00000001123	chr11:78962973-78984946	Control 6h	Zeb1 KD 6h	93.6477	190.321	1.02312	0.0002	0.00760844
Lgalsl	ENSMUSG00000042363	chr11:20823575-20831056	Control 6h	Zeb1 KD 6h	2.57706	9.4246	1.8707	5e-05	0.0023065
Lilr4b,Lilrb4a	NA	chr10:51480631-51496613	Control 6h	Zeb1 KD 6h	21.7339	49.5045	1.18762	5e-05	0.0023065
Lipo2,Lipo3,Lipo4	NA	chr19:33498036-33769142	Control 6h	Zeb1 KD 6h	7.58246	3.79986	-0.996718	0.0021	0.0476855
Loxl4	ENSMUSG00000025185	chr19:42593981-42612813	Control 6h	Zeb1 KD 6h	0.768956	0.108867	-2.82034	0.0019	0.0443472
Lpcat4	ENSMUSG00000027134	chr2:112239467-112247111	Control 6h	Zeb1 KD 6h	6.67693	18.8904	1.5004	0.0006	0.019052
Lpxn	ENSMUSG00000024696	chr19:12798605-12833807	Control 6h	Zeb1 KD 6h	25.2856	10.3869	-1.28356	5e-05	0.0023065
Lrrc1	ENSMUSG00000032352	chr9:77430822-77544870	Control 6h	Zeb1 KD 6h	5.48383	12.6555	1.20651	0.00045	0.0150647
Lrrc25	ENSMUSG00000049988	chr8:70616154-70620890	Control 6h	Zeb1 KD 6h	120.703	68.0437	-0.826926	0.00145	0.0366156
Ly6i	ENSMUSG00000022586	chr15:74979533-74983430	Control 6h	Zeb1 KD 6h	0.9523	6.06182	2.67026	0.0016	0.0389755
Lyz2	ENSMUSG00000069516	chr10:117277333-117282274	Control 6h	Zeb1 KD 6h	5.49923	0.788561	-2.80194	0.00105	0.0290162
Lzts2	ENSMUSG00000035342	chr19:45015175-45046614	Control 6h	Zeb1 KD 6h	0.99886	5.38856	2.43154	5e-05	0.0023065
Macc1	ENSMUSG00000041886	chr12:119443409-119466934	Control 6h	Zeb1 KD 6h	8.37974	50.1339	2.58081	5e-05	0.0023065
Maf	ENSMUSG00000055435	chr8:115682941-115707794	Control 6h	Zeb1 KD 6h	30.8427	84.2592	1.44991	5e-05	0.0023065
Maged1	ENSMUSG00000025151	chrX:94535473-94542143	Control 6h	Zeb1 KD 6h	15.5616	7.03689	-1.14498	0.00015	0.0059578
Man2b1	ENSMUSG00000005142	chr8:85083269-85098282	Control 6h	Zeb1 KD 6h	32.8721	17.7951	-0.885383	0.0008	0.0236707
Map3k9	ENSMUSG00000042724	chr12:81714949-81781170	Control 6h	Zeb1 KD 6h	0.0548289	0.805686	3.87721	0.00025	0.00909705
Map4k4	ENSMUSG00000026074	chr1:39900912-40026310	Control 6h	Zeb1 KD 6h	40.6074	98.4551	1.27772	5e-05	0.0023065
Mapk14	ENSMUSG00000053436	chr17:28691341-28748404	Control 6h	Zeb1 KD 6h	17.2041	7.68194	-1.16321	0.0009	0.0262321
Mapkapk3	ENSMUSG00000032577	chr9:107254926-107289877	Control 6h	Zeb1 KD 6h	0.830621	5.79721	2.8031	5e-05	0.0023065
March1	ENSMUSG00000036469	chr8:65617899-66471637	Control 6h	Zeb1 KD 6h	19.3955	6.6437	-1.54566	5e-05	0.0023065
Marveld3	ENSMUSG00000001672	chr8:109947913-109962203	Control 6h	Zeb1 KD 6h	0	0.776848	Inf	5e-05	0.0023065
Mef2c	ENSMUSG00000005583	chr13:83504033-83667080	Control 6h	Zeb1 KD 6h	3.06368	0.571086	-2.42349	5e-05	0.0023065
Megf9	ENSMUSG00000039270	chr4:70427064-70534995	Control 6h	Zeb1 KD 6h	1.27911	2.98245	1.22136	0.00215	0.0485386
Mex3b	ENSMUSG00000057706	chr7:82867332-82871515	Control 6h	Zeb1 KD 6h	28.171	53.9976	0.938688	0.00055	0.0177043
Mfsd6	ENSMUSG00000041439	chr1:52656285-52727462	Control 6h	Zeb1 KD 6h	1.86946	4.76772	1.35068	0.00035	0.012169
Milr1	ENSMUSG00000040528	chr11:106751225-106779537	Control 6h	Zeb1 KD 6h	23.5086	8.21789	-1.51635	0.0002	0.00760844
Mir6537,Pou2f2	NA	chr7:25087343-25179726	Control 6h	Zeb1 KD 6h	60.5027	16.4848	-1.87586	5e-05	0.0023065
Mir704,Pdia4	NA	chr6:47796140-47813430	Control 6h	Zeb1 KD 6h	30.5701	16.8953	-0.855496	0.0014	0.0357381
Mir7225,Pde4dip	NA	chr3:97689823-97888707	Control 6h	Zeb1 KD 6h	12.1237	23.0442	0.926581	0.0005	0.0163645
Mir9-3hg	ENSMUSG00000097023	chr7:79500025-79534403	Control 6h	Zeb1 KD 6h	0.625633	3.23754	2.37151	0.0008	0.0236707
Mmp25	ENSMUSG00000023903	chr17:23629457-23645269	Control 6h	Zeb1 KD 6h	57.1793	174.298	1.60799	5e-05	0.0023065
Mmp9	ENSMUSG00000017737	chr2:164940779-164955850	Control 6h	Zeb1 KD 6h	0.984374	0	-Inf	5e-05	0.0023065
Mocos	ENSMUSG00000039616	chr18:24653690-24701556	Control 6h	Zeb1 KD 6h	3.31998	9.05924	1.44821	5e-05	0.0023065
Mpp2	ENSMUSG00000017314	chr11:102057014-102088515	Control 6h	Zeb1 KD 6h	0.320572	1.67417	2.38473	0.0002	0.00760844
Mpzl2	ENSMUSG00000032092	chr9:45042424-45054015	Control 6h	Zeb1 KD 6h	0.341432	2.11041	2.62785	0.0008	0.0236707
Mreg	ENSMUSG00000039395	chr1:72159441-72212307	Control 6h	Zeb1 KD 6h	11.5807	28.1901	1.28347	0.00015	0.0059578
Mroh2a	ENSMUSG00000079429	chr1:88226985-88262289	Control 6h	Zeb1 KD 6h	1.5374	0.562253	-1.4512	0.0008	0.0236707
Mxi1	ENSMUSG00000025025	chr19:53310505-53375810	Control 6h	Zeb1 KD 6h	4.05087	12.5147	1.62732	5e-05	0.0023065
Myb	ENSMUSG00000019982	chr10:21124935-21160905	Control 6h	Zeb1 KD 6h	0.814445	14.6056	4.16456	5e-05	0.0023065
Mylip	ENSMUSG00000038175	chr13:45389741-45412019	Control 6h	Zeb1 KD 6h	39.2075	171.43	2.12842	5e-05	0.0023065
Myo18a	ENSMUSG00000000631	chr11:77763245-77865980	Control 6h	Zeb1 KD 6h	9.57066	22.8569	1.25594	0.0008	0.0236707
Myo1f	ENSMUSG00000024300	chr17:33555718-33607764	Control 6h	Zeb1 KD 6h	41.5303	22.5781	-0.879243	0.00115	0.0304854
Myo5b	ENSMUSG00000025885	chr18:74440935-74771493	Control 6h	Zeb1 KD 6h	0.526135	17.3256	5.04133	5e-05	0.0023065
Naaa	ENSMUSG00000029413	chr5:92257658-92278170	Control 6h	Zeb1 KD 6h	119.084	29.6895	-2.00396	5e-05	0.0023065
Nbl1	ENSMUSG00000041120	chr4:139082283-139092993	Control 6h	Zeb1 KD 6h	0.324341	2.35611	2.86083	0.00045	0.0150647
Nceh1	ENSMUSG00000027698	chr3:27182964-27284608	Control 6h	Zeb1 KD 6h	2.46141	0.497219	-2.30753	5e-05	0.0023065
Nckap1	ENSMUSG00000027002	chr2:80500511-80581380	Control 6h	Zeb1 KD 6h	0.885816	3.83864	2.11552	5e-05	0.0023065
Ndrg4	ENSMUSG00000036564	chr8:95676979-95715119	Control 6h	Zeb1 KD 6h	16.8354	36.9035	1.13226	5e-05	0.0023065
Nek7	ENSMUSG00000026393	chr1:138482874-138620141	Control 6h	Zeb1 KD 6h	32.882	61.0048	0.891623	0.0004	0.0137041
Net1	ENSMUSG00000021215	chr13:3882564-3918220	Control 6h	Zeb1 KD 6h	17.2946	35.7803	1.04884	0.00025	0.00909705
Neurl1b	ENSMUSG00000034413	chr17:26414828-26446349	Control 6h	Zeb1 KD 6h	0.90056	2.13517	1.24546	0.0018	0.0427801
Nfe2l2	ENSMUSG00000015839	chr2:75675512-75704641	Control 6h	Zeb1 KD 6h	28.1076	76.4755	1.44404	5e-05	0.0023065
Ngfrap1	NA	chrX:136270252-136271978	Control 6h	Zeb1 KD 6h	6.38219	27.542	2.10951	5e-05	0.0023065
Nipal1	ENSMUSG00000067219	chr5:72647794-72671078	Control 6h	Zeb1 KD 6h	1.33383	7.51382	2.49398	5e-05	0.0023065
Nlgn2	ENSMUSG00000051790	chr11:69823121-69837784	Control 6h	Zeb1 KD 6h	3.54768	9.00322	1.34356	5e-05	0.0023065
Nqo1	ENSMUSG00000003849	chr8:107388224-107403206	Control 6h	Zeb1 KD 6h	1.95747	20.07	3.35798	5e-05	0.0023065
Nr4a1	ENSMUSG00000023034	chr15:101266845-101274792	Control 6h	Zeb1 KD 6h	24.3586	10.5443	-1.20797	0.00025	0.00909705
Nr4a3	ENSMUSG00000028341	chr4:48045152-48086447	Control 6h	Zeb1 KD 6h	60.1263	247.055	2.03877	5e-05	0.0023065
Nrip1	ENSMUSG00000048490	chr16:76287399-76373827	Control 6h	Zeb1 KD 6h	8.33909	18.0554	1.11447	0.0001	0.00421475
Nrp2	ENSMUSG00000025969	chr1:62703284-62818695	Control 6h	Zeb1 KD 6h	18.2183	129.187	2.826	5e-05	0.0023065
Nrros	ENSMUSG00000052384	chr16:32142784-32165594	Control 6h	Zeb1 KD 6h	12.0124	3.42345	-1.811	5e-05	0.0023065
Nucb2	ENSMUSG00000030659	chr7:116504368-116540584	Control 6h	Zeb1 KD 6h	6.94958	1.79018	-1.95682	0.00015	0.0059578
Nudt4	ENSMUSG00000020029	chr10:95547006-95564167	Control 6h	Zeb1 KD 6h	19.3584	35.9302	0.892238	0.0013	0.0335509
Nudt9	ENSMUSG00000029310	chr5:104044618-104065379	Control 6h	Zeb1 KD 6h	82.0068	180.316	1.13671	5e-05	0.0023065
Oas1a	ENSMUSG00000052776	chr5:120896255-120907521	Control 6h	Zeb1 KD 6h	46.3517	82.2389	0.827198	0.00175	0.0420179
Oas1g	ENSMUSG00000066861	chr5:120876141-120887613	Control 6h	Zeb1 KD 6h	15.214	44.6972	1.55479	5e-05	0.0023065
Ocln	ENSMUSG00000021638	chr13:100496506-100552718	Control 6h	Zeb1 KD 6h	5.10862	13.3054	1.38101	5e-05	0.0023065
Olfm1	ENSMUSG00000026833	chr2:28192991-28230736	Control 6h	Zeb1 KD 6h	0.273244	1.31568	2.26754	0.0016	0.0389755
Oprd1	ENSMUSG00000050511	chr4:132110725-132144486	Control 6h	Zeb1 KD 6h	0.558008	1.82133	1.70663	0.00145	0.0366156
P3h2	ENSMUSG00000038168	chr16:25956474-26105784	Control 6h	Zeb1 KD 6h	10.2887	3.53659	-1.54063	0.0004	0.0137041
Pacsin1	ENSMUSG00000040276	chr17:27655508-27711106	Control 6h	Zeb1 KD 6h	1.33904	7.77735	2.53808	5e-05	0.0023065
Parp8	ENSMUSG00000021725	chr13:116854823-117025516	Control 6h	Zeb1 KD 6h	26.9542	14.3229	-0.912191	0.001	0.0281659
Pax6	ENSMUSG00000027168	chr2:105536079-105697364	Control 6h	Zeb1 KD 6h	13.3707	4.21054	-1.667	5e-05	0.0023065
Pcnx	ENSMUSG00000021140	chr12:81860029-82000924	Control 6h	Zeb1 KD 6h	1.78348	3.63911	1.02889	0.0005	0.0163645
Pdcd1lg2	ENSMUSG00000016498	chr19:29410918-29471157	Control 6h	Zeb1 KD 6h	62.3933	223.291	1.83946	5e-05	0.0023065
Pde4d	ENSMUSG00000021699	chr13:108449947-109953461	Control 6h	Zeb1 KD 6h	2.89918	0.677647	-2.09704	5e-05	0.0023065
Pdia5	ENSMUSG00000022844	chr16:35397312-35490873	Control 6h	Zeb1 KD 6h	0.65759	3.04116	2.20936	0.00055	0.0177043
Pdzd4	ENSMUSG00000002006	chrX:73793358-73824969	Control 6h	Zeb1 KD 6h	1.39849	3.34607	1.25859	0.00175	0.0420179
Pdzk1ip1	ENSMUSG00000028716	chr4:115088707-115093899	Control 6h	Zeb1 KD 6h	11.6152	35.2735	1.60257	0.0001	0.00421475
Pfkfb3	ENSMUSG00000026773	chr2:11471432-11554077	Control 6h	Zeb1 KD 6h	52.046	14.0871	-1.88541	5e-05	0.0023065
Phlda2	ENSMUSG00000010760	chr7:143501544-143503150	Control 6h	Zeb1 KD 6h	3.88135	17.9993	2.21331	5e-05	0.0023065
Pi4k2b	ENSMUSG00000029186	chr5:52741573-52769340	Control 6h	Zeb1 KD 6h	27.1169	47.6072	0.811987	0.002	0.0461299
Pigz	ENSMUSG00000045625	chr16:31933850-31946046	Control 6h	Zeb1 KD 6h	6.24099	31.5093	2.33593	5e-05	0.0023065
Pilra	ENSMUSG00000046245	chr5:137787797-137836281	Control 6h	Zeb1 KD 6h	22.3215	5.92078	-1.91458	0.0004	0.0137041
Pkp3	ENSMUSG00000054065	chr7:141078217-141090510	Control 6h	Zeb1 KD 6h	0.100043	4.01611	5.3271	5e-05	0.0023065
Pla2g4a	ENSMUSG00000056220	chr1:149829617-149961290	Control 6h	Zeb1 KD 6h	13.7482	1.85232	-2.89183	5e-05	0.0023065
Plbd1	ENSMUSG00000030214	chr6:136612069-136661928	Control 6h	Zeb1 KD 6h	287	130.948	-1.13206	5e-05	0.0023065
Pld4	ENSMUSG00000052160	chr12:112760654-112768986	Control 6h	Zeb1 KD 6h	260.212	106.158	-1.29348	5e-05	0.0023065
Plgrkt	ENSMUSG00000016495	chr19:29348598-29367390	Control 6h	Zeb1 KD 6h	309.512	713.481	1.20488	5e-05	0.0023065
Plod1	ENSMUSG00000019055	chr4:147909752-147936767	Control 6h	Zeb1 KD 6h	9.3175	4.29569	-1.11705	0.0007	0.0216409
Pon2	ENSMUSG00000032667	chr6:5264146-5298455	Control 6h	Zeb1 KD 6h	5.82218	11.8081	1.02015	0.00155	0.0381541
Pou6f1	ENSMUSG00000009739	chr15:100575317-100599984	Control 6h	Zeb1 KD 6h	0.313562	1.49133	2.24978	5e-05	0.0023065
Pparg	ENSMUSG00000000440	chr6:115360950-115490399	Control 6h	Zeb1 KD 6h	3.89164	0.0636719	-5.93358	5e-05	0.0023065
Ppdpf	ENSMUSG00000016344	chr2:181187246-181188771	Control 6h	Zeb1 KD 6h	70.923	136.071	0.94003	0.00175	0.0420179
Ppif	ENSMUSG00000021868	chr14:25694153-25700468	Control 6h	Zeb1 KD 6h	35.6475	107.823	1.59679	5e-05	0.0023065
Ppl	ENSMUSG00000039457	chr16:5086290-5132481	Control 6h	Zeb1 KD 6h	0.0369628	2.10391	5.83085	0.00195	0.0453336
Ppp1r16b	ENSMUSG00000037754	chr2:158665397-158766334	Control 6h	Zeb1 KD 6h	3.87112	1.64121	-1.238	0.0003	0.0105877
Prdx6	ENSMUSG00000026701	chr1:161240111-161251219	Control 6h	Zeb1 KD 6h	22.58	61.8514	1.45376	5e-05	0.0023065
Prkch	ENSMUSG00000021108	chr12:73584796-73778185	Control 6h	Zeb1 KD 6h	1.27087	3.10539	1.28896	0.0019	0.0443472
Prr5l	ENSMUSG00000032841	chr2:101714284-101883256	Control 6h	Zeb1 KD 6h	15.3434	39.3385	1.35833	5e-05	0.0023065
Ptcd2	ENSMUSG00000021650	chr13:99319648-99344678	Control 6h	Zeb1 KD 6h	41.3534	21.6336	-0.934733	0.0011	0.0299042
Ptger2	ENSMUSG00000037759	chr14:44851234-45006900	Control 6h	Zeb1 KD 6h	1.47998	0.130871	-3.49936	0.0001	0.00421475
Ptgs2	ENSMUSG00000032487	chr1:150100030-150108227	Control 6h	Zeb1 KD 6h	8.44838	0.247958	-5.0905	5e-05	0.0023065
Ptpn7	ENSMUSG00000031506	chr1:135132699-135145317	Control 6h	Zeb1 KD 6h	7.43783	2.06781	-1.84678	5e-05	0.0023065
Rab11fip4	ENSMUSG00000017639	chr11:79591211-79698023	Control 6h	Zeb1 KD 6h	3.72101	8.17977	1.13637	0.0001	0.00421475
Rab3d	ENSMUSG00000019066	chr9:21907490-21918192	Control 6h	Zeb1 KD 6h	0.875347	3.41996	1.96605	5e-05	0.0023065
Rab7b	ENSMUSG00000052688	chr1:131688694-131715439	Control 6h	Zeb1 KD 6h	27.3639	10.4633	-1.38693	0.00025	0.00909705
Rasgrp2	ENSMUSG00000032946	chr19:6399339-6418606	Control 6h	Zeb1 KD 6h	0.168451	0.830658	2.30193	0.0003	0.0105877
Rassf7	ENSMUSG00000038618	chr7:141215859-141218658	Control 6h	Zeb1 KD 6h	11.4481	29.9217	1.38609	0.0008	0.0236707
Rgs1	ENSMUSG00000026358	chr1:144242295-144249242	Control 6h	Zeb1 KD 6h	113.211	383.632	1.76071	5e-05	0.0023065
Rgs2	ENSMUSG00000026360	chr1:143999337-144004161	Control 6h	Zeb1 KD 6h	48.4483	120.344	1.31264	0.00015	0.0059578
Rgs9	ENSMUSG00000020599	chr11:109225354-109298129	Control 6h	Zeb1 KD 6h	0.420336	3.28277	2.9653	0.0002	0.00760844
Rhoc	ENSMUSG00000002233	chr3:104788374-104794459	Control 6h	Zeb1 KD 6h	37.3348	110.342	1.56338	5e-05	0.0023065
Rhov	ENSMUSG00000034226	chr2:119269200-119271272	Control 6h	Zeb1 KD 6h	2.72795	10.6232	1.96133	5e-05	0.0023065
Rnf24	ENSMUSG00000048911	chr2:131262494-131352892	Control 6h	Zeb1 KD 6h	5.73309	13.6973	1.25651	0.00105	0.0290162
Rnpep	ENSMUSG00000041926	chr1:135248560-135284084	Control 6h	Zeb1 KD 6h	43.7155	24.6753	-0.825081	0.00175	0.0420179
Rph3al	ENSMUSG00000020847	chr11:75830998-75938429	Control 6h	Zeb1 KD 6h	0.0430336	0.930973	4.43521	0.00125	0.0327657
Rtn4rl1	ENSMUSG00000045287	chr11:75193782-75267769	Control 6h	Zeb1 KD 6h	1.29813	3.93109	1.5985	0.0005	0.0163645
S100a11	ENSMUSG00000027907	chr3:93520487-93526287	Control 6h	Zeb1 KD 6h	1270.92	3376.87	1.40981	5e-05	0.0023065
Sap30	ENSMUSG00000031609	chr8:57482706-57487860	Control 6h	Zeb1 KD 6h	66.1487	122.864	0.893272	0.00065	0.0205284
Scd1	ENSMUSG00000037071	chr19:44394450-44407709	Control 6h	Zeb1 KD 6h	6.39727	2.60005	-1.29892	0.00015	0.0059578
Scnn1a	ENSMUSG00000030340	chr6:125320658-125344943	Control 6h	Zeb1 KD 6h	1.82718	0.222127	-3.04016	5e-05	0.0023065
Scnn1g	ENSMUSG00000000216	chr7:121734478-121768475	Control 6h	Zeb1 KD 6h	0.151071	15.8781	6.71567	5e-05	0.0023065
Sec14l2	ENSMUSG00000003585	chr11:4097038-4123415	Control 6h	Zeb1 KD 6h	1.6784	4.64833	1.46963	0.0015	0.0373947
Sema4b	ENSMUSG00000030539	chr7:80186840-80226527	Control 6h	Zeb1 KD 6h	0.405055	1.64457	2.02152	0.0007	0.0216409
Sema4c	ENSMUSG00000026121	chr1:36548638-36683183	Control 6h	Zeb1 KD 6h	10.7275	23.1242	1.10809	0.0001	0.00421475
Serpinb1a	ENSMUSG00000044734	chr13:32842091-32851185	Control 6h	Zeb1 KD 6h	12.6326	4.16047	-1.60233	5e-05	0.0023065
Serpine1	ENSMUSG00000037411	chr5:137061503-137072268	Control 6h	Zeb1 KD 6h	27.6812	1.85043	-3.90297	5e-05	0.0023065
Serpine2	ENSMUSG00000026249	chr1:79794196-79861180	Control 6h	Zeb1 KD 6h	0.318591	5.05607	3.98824	0.0001	0.00421475
Sesn2	ENSMUSG00000028893	chr4:132492031-132510501	Control 6h	Zeb1 KD 6h	14.0847	32.4095	1.20229	5e-05	0.0023065
Sh3d21	ENSMUSG00000073758	chr4:126150601-126163491	Control 6h	Zeb1 KD 6h	1.05068	5.86674	2.48124	5e-05	0.0023065
Sh3yl1	ENSMUSG00000020669	chr12:30911667-30960162	Control 6h	Zeb1 KD 6h	0.383103	11.2426	4.8751	5e-05	0.0023065
Sidt1	ENSMUSG00000022696	chr16:44240179-44333196	Control 6h	Zeb1 KD 6h	0.0700784	1.02383	3.86887	0.00115	0.0304854
Slamf1	ENSMUSG00000015316	chr1:171767126-171801184	Control 6h	Zeb1 KD 6h	4.49024	0.481094	-3.2224	5e-05	0.0023065
Slamf7	ENSMUSG00000038179	chr1:171632402-171653035	Control 6h	Zeb1 KD 6h	20.5854	49.8164	1.275	0.0001	0.00421475
Slamf8	ENSMUSG00000053318	chr1:172581757-172590568	Control 6h	Zeb1 KD 6h	28.3422	5.99445	-2.24125	5e-05	0.0023065
Slamf9	ENSMUSG00000026548	chr1:172475357-172478575	Control 6h	Zeb1 KD 6h	89.0487	41.9841	-1.08475	0.00015	0.0059578
Slc10a7	ENSMUSG00000031684	chr8:78509345-78734003	Control 6h	Zeb1 KD 6h	8.531	292.401	5.09909	5e-05	0.0023065
Slc12a8	ENSMUSG00000035506	chr16:33517327-33664135	Control 6h	Zeb1 KD 6h	0.129811	0.637272	2.29549	0.0018	0.0427801
Slc12a9	ENSMUSG00000037344	chr5:137314557-137333597	Control 6h	Zeb1 KD 6h	11.6441	5.56539	-1.06505	0.0007	0.0216409
Slc17a7	ENSMUSG00000070570	chr7:45163948-45176142	Control 6h	Zeb1 KD 6h	0.0293793	1.37753	5.55114	0.0006	0.019052
Slc20a2	ENSMUSG00000037656	chr8:22462613-22569612	Control 6h	Zeb1 KD 6h	6.90087	16.782	1.28206	5e-05	0.0023065
Slc35f2	ENSMUSG00000042195	chr9:53771534-53818161	Control 6h	Zeb1 KD 6h	1.09505	4.11364	1.90942	0.00035	0.012169
Slc36a4	ENSMUSG00000043885	chr9:15709737-15742384	Control 6h	Zeb1 KD 6h	1.67154	0.525763	-1.66869	0.0005	0.0163645
Slc41a2	ENSMUSG00000034591	chr10:83230847-83337882	Control 6h	Zeb1 KD 6h	0.985847	2.94408	1.57838	0.00055	0.0177043
Slc44a4	ENSMUSG00000007034	chr17:34914465-34930436	Control 6h	Zeb1 KD 6h	0.567028	4.01505	2.82393	5e-05	0.0023065
Slc52a3	ENSMUSG00000027463	chr2:151996510-152009258	Control 6h	Zeb1 KD 6h	6.15377	26.5719	2.11036	5e-05	0.0023065
Slc6a8	ENSMUSG00000019558	chrX:73673149-73682502	Control 6h	Zeb1 KD 6h	4.63971	23.9199	2.3661	5e-05	0.0023065
Slc9a3r1	ENSMUSG00000020733	chr11:115163340-115181181	Control 6h	Zeb1 KD 6h	37.6569	155.1	2.04222	5e-05	0.0023065
Slfn1	ENSMUSG00000078763	chr11:83116848-83122670	Control 6h	Zeb1 KD 6h	5.64649	17.7188	1.64986	5e-05	0.0023065
Smagp	ENSMUSG00000053559	chr15:100621341-100636865	Control 6h	Zeb1 KD 6h	0.707823	3.94222	2.47755	0.00215	0.0485386
Smim3	ENSMUSG00000038059	chr18:60474192-60501983	Control 6h	Zeb1 KD 6h	32.7882	75.7669	1.20839	5e-05	0.0023065
Smox	ENSMUSG00000027333	chr2:131491495-131525922	Control 6h	Zeb1 KD 6h	1.49046	16.5369	3.47185	5e-05	0.0023065
Smpdl3a	ENSMUSG00000019872	chr10:57794334-57811830	Control 6h	Zeb1 KD 6h	5.0617	16.0422	1.66418	5e-05	0.0023065
Socs3	ENSMUSG00000053113	chr11:117966078-117970047	Control 6h	Zeb1 KD 6h	93.0566	44.739	-1.05657	0.0001	0.00421475
Sorl1	ENSMUSG00000049313	chr9:41964719-42124297	Control 6h	Zeb1 KD 6h	0.117101	4.2339	5.17616	5e-05	0.0023065
Spint2	ENSMUSG00000074227	chr7:29256322-29281912	Control 6h	Zeb1 KD 6h	42.7212	91.272	1.09522	5e-05	0.0023065
Spock1	ENSMUSG00000056222	chr13:57421194-57908314	Control 6h	Zeb1 KD 6h	17.0094	78.5451	2.20719	5e-05	0.0023065
Spsb1	ENSMUSG00000039911	chr4:149896282-149955043	Control 6h	Zeb1 KD 6h	8.75896	1.73482	-2.33597	5e-05	0.0023065
Sptb	ENSMUSG00000021061	chr12:76580487-76710547	Control 6h	Zeb1 KD 6h	0.665222	1.72632	1.37579	0.00105	0.0290162
Sptbn1	ENSMUSG00000020315	chr11:30099394-30280491	Control 6h	Zeb1 KD 6h	0.536689	3.97808	2.88991	5e-05	0.0023065
Sqstm1	ENSMUSG00000015837	chr11:50174443-50210827	Control 6h	Zeb1 KD 6h	452.363	1063.26	1.23294	5e-05	0.0023065
Src	ENSMUSG00000027646	chr2:157418443-157471862	Control 6h	Zeb1 KD 6h	0.44142	2.37596	2.42829	0.0001	0.00421475
Srgap3	ENSMUSG00000030257	chr6:112717970-112949330	Control 6h	Zeb1 KD 6h	3.81925	1.40025	-1.44761	5e-05	0.0023065
Srxn1	ENSMUSG00000032802	chr2:152105515-152111376	Control 6h	Zeb1 KD 6h	10.7706	32.5275	1.59457	0.00025	0.00909705
Ssh1	ENSMUSG00000042121	chr5:113937093-113993894	Control 6h	Zeb1 KD 6h	7.74689	21.6516	1.48278	5e-05	0.0023065
Ssh3	ENSMUSG00000034616	chr19:4261667-4269172	Control 6h	Zeb1 KD 6h	1.37946	7.85316	2.50917	5e-05	0.0023065
St14	ENSMUSG00000031995	chr9:31089401-31131853	Control 6h	Zeb1 KD 6h	17.6679	130.677	2.8868	5e-05	0.0023065
Stap2	ENSMUSG00000038781	chr17:55997080-56005570	Control 6h	Zeb1 KD 6h	5.41156	15.5671	1.52439	0.00025	0.00909705
Stard10	ENSMUSG00000030688	chr7:101317085-101346626	Control 6h	Zeb1 KD 6h	1.57343	12.2891	2.96539	5e-05	0.0023065
Stfa2	ENSMUSG00000022902	chr16:36403945-36408363	Control 6h	Zeb1 KD 6h	13.4696	105.004	2.96266	5e-05	0.0023065
Stk19	ENSMUSG00000061207	chr17:34823992-34836945	Control 6h	Zeb1 KD 6h	58.0737	20.952	-1.4708	5e-05	0.0023065
Stra6	ENSMUSG00000032327	chr9:58028676-58153996	Control 6h	Zeb1 KD 6h	1.5341	0.283173	-2.43764	5e-05	0.0023065
Stx3	ENSMUSG00000041488	chr19:11775117-11819403	Control 6h	Zeb1 KD 6h	5.7279	14.969	1.3859	5e-05	0.0023065
Stxbp1	ENSMUSG00000026797	chr2:32787601-32848168	Control 6h	Zeb1 KD 6h	5.66972	13.777	1.28091	5e-05	0.0023065
Synj2	ENSMUSG00000023805	chr17:5941279-6079741	Control 6h	Zeb1 KD 6h	0.0701778	0.536291	2.93393	0.0006	0.019052
Sytl2	ENSMUSG00000030616	chr7:90302251-90410719	Control 6h	Zeb1 KD 6h	0.124865	1.53719	3.62186	5e-05	0.0023065
Tbc1d2	ENSMUSG00000039813	chr4:46604389-46650209	Control 6h	Zeb1 KD 6h	0.174948	1.50852	3.10813	5e-05	0.0023065
Tbc1d4	ENSMUSG00000033083	chr14:101442359-101609191	Control 6h	Zeb1 KD 6h	3.65238	8.6699	1.24718	5e-05	0.0023065
Tbx21	ENSMUSG00000001444	chr11:97098070-97115331	Control 6h	Zeb1 KD 6h	2.07503	5.0205	1.2747	0.0016	0.0389755
Tcn2	ENSMUSG00000020432	chr11:3917191-3932159	Control 6h	Zeb1 KD 6h	0.638485	4.95593	2.95643	5e-05	0.0023065
Tec	ENSMUSG00000029217	chr5:72755715-72868483	Control 6h	Zeb1 KD 6h	2.56459	6.18365	1.26973	0.00095	0.0272822
Tex14	ENSMUSG00000010342	chr11:87405064-87555823	Control 6h	Zeb1 KD 6h	14.54	5.76134	-1.33555	0.0002	0.00760844
Tgfbr1	ENSMUSG00000007613	chr4:47353221-47414931	Control 6h	Zeb1 KD 6h	5.13332	14.3791	1.48601	5e-05	0.0023065
Them6	ENSMUSG00000056665	chr15:74721203-74728034	Control 6h	Zeb1 KD 6h	3.64905	9.1043	1.31903	0.001	0.0281659
Thnsl2	ENSMUSG00000054474	chr6:71128165-71144439	Control 6h	Zeb1 KD 6h	0.803839	2.71122	1.75396	0.0019	0.0443472
Tifab	ENSMUSG00000049625	chr13:56173702-56178885	Control 6h	Zeb1 KD 6h	30.194	15.2322	-0.987137	0.0005	0.0163645
Tjp2	ENSMUSG00000024812	chr19:24094522-24225026	Control 6h	Zeb1 KD 6h	2.77378	5.68666	1.03573	0.00205	0.0470056
Tlr1	ENSMUSG00000044827	chr5:64924678-64933563	Control 6h	Zeb1 KD 6h	18.4254	6.09915	-1.59501	5e-05	0.0023065
Tlr3	ENSMUSG00000031639	chr8:45395664-45411080	Control 6h	Zeb1 KD 6h	24.5038	10.8219	-1.17905	0.0002	0.00760844
Tmem102	ENSMUSG00000089876	chr11:69803602-69805624	Control 6h	Zeb1 KD 6h	2.64217	6.85522	1.37548	0.0013	0.0335509
Tmem173	ENSMUSG00000024349	chr18:35733677-35740554	Control 6h	Zeb1 KD 6h	10.0526	4.32672	-1.21622	0.00105	0.0290162
Tmem176a	ENSMUSG00000023367	chr6:48833817-48847071	Control 6h	Zeb1 KD 6h	36.348	7.39805	-2.29666	5e-05	0.0023065
Tmem176b	ENSMUSG00000029810	chr6:48833817-48847071	Control 6h	Zeb1 KD 6h	25.5963	4.62968	-2.46695	5e-05	0.0023065
Tmem229b	ENSMUSG00000046157	chr12:78961794-79007627	Control 6h	Zeb1 KD 6h	34.9505	13.5129	-1.37097	5e-05	0.0023065
Tmem25	ENSMUSG00000002032	chr9:44793775-44799307	Control 6h	Zeb1 KD 6h	0.199153	1.16666	2.55043	0.001	0.0281659
Tmem43	ENSMUSG00000030095	chr6:91473702-91488463	Control 6h	Zeb1 KD 6h	34.7409	17.367	-1.00029	0.00015	0.0059578
Tnfrsf10b	ENSMUSG00000022074	chr14:69767471-69784403	Control 6h	Zeb1 KD 6h	1.37542	3.71723	1.43436	0.00115	0.0304854
Tnfrsf21	ENSMUSG00000023915	chr17:43016554-43089188	Control 6h	Zeb1 KD 6h	3.5782	0.819103	-2.12712	5e-05	0.0023065
Tnfsf15	ENSMUSG00000050395	chr4:63727083-63745113	Control 6h	Zeb1 KD 6h	55.6324	144.766	1.37973	5e-05	0.0023065
Tnnt2	ENSMUSG00000026414	chr1:135836353-135852260	Control 6h	Zeb1 KD 6h	3.91704	64.714	4.04624	5e-05	0.0023065
Tob1	ENSMUSG00000037573	chr11:94211453-94215495	Control 6h	Zeb1 KD 6h	4.43219	14.7776	1.73732	5e-05	0.0023065
Tpm2	ENSMUSG00000028464	chr4:43514710-43523765	Control 6h	Zeb1 KD 6h	20.9374	9.35098	-1.16289	0.00155	0.0381541
Traf4	ENSMUSG00000017386	chr11:78158498-78165589	Control 6h	Zeb1 KD 6h	7.0826	21.7578	1.61918	5e-05	0.0023065
Treml4	ENSMUSG00000051682	chr17:48264294-48275360	Control 6h	Zeb1 KD 6h	8.1309	42.4402	2.38394	5e-05	0.0023065
Trib1	ENSMUSG00000032501	chr15:59648349-59656550	Control 6h	Zeb1 KD 6h	22.3662	115.963	2.37427	5e-05	0.0023065
Tspyl3	ENSMUSG00000074671	chr2:153222369-153225441	Control 6h	Zeb1 KD 6h	18.0481	5.52594	-1.70756	5e-05	0.0023065
Ttc36	ENSMUSG00000039438	chr9:44799399-44802951	Control 6h	Zeb1 KD 6h	0	1.21545	Inf	5e-05	0.0023065
Tubb2b	ENSMUSG00000045136	chr13:34127007-34130354	Control 6h	Zeb1 KD 6h	5.68925	2.15111	-1.40316	0.0011	0.0299042
Txnrd1	ENSMUSG00000020250	chr10:82859205-82897724	Control 6h	Zeb1 KD 6h	47.8254	87.2837	0.867936	0.00075	0.0228253
Ubash3a	ENSMUSG00000042345	chr17:31207872-31242202	Control 6h	Zeb1 KD 6h	0.120824	1.49256	3.6268	0.00075	0.0228253
Unc13b	ENSMUSG00000028456	chr4:43058952-43264871	Control 6h	Zeb1 KD 6h	2.76344	6.61353	1.25895	0.00095	0.0272822
Upp1	ENSMUSG00000020407	chr11:9118102-9136170	Control 6h	Zeb1 KD 6h	9.73237	41.8423	2.1041	5e-05	0.0023065
Usp22	ENSMUSG00000042506	chr11:61151784-61175055	Control 6h	Zeb1 KD 6h	13.7586	25.3598	0.882206	0.0009	0.0262321
Vat1	ENSMUSG00000034993	chr11:101458744-101471853	Control 6h	Zeb1 KD 6h	2.65914	8.14475	1.61491	5e-05	0.0023065
Vav1	ENSMUSG00000034116	chr17:57279099-57328031	Control 6h	Zeb1 KD 6h	69.5544	31.3292	-1.15064	5e-05	0.0023065
Vgf	ENSMUSG00000037428	chr5:137026391-137033351	Control 6h	Zeb1 KD 6h	48.151	6.72516	-2.83993	5e-05	0.0023065
Vgll4	ENSMUSG00000030315	chr6:114860627-114969994	Control 6h	Zeb1 KD 6h	5.68727	1.90855	-1.57526	0.0001	0.00421475
Vwa1	ENSMUSG00000042116	chr4:155761177-155776161	Control 6h	Zeb1 KD 6h	4.05024	1.08702	-1.89762	0.0001	0.00421475
Was	ENSMUSG00000031165	chrX:8081452-8090498	Control 6h	Zeb1 KD 6h	12.0079	4.6111	-1.3808	0.0002	0.00760844
Wbp5	NA	chrX:136245078-136247139	Control 6h	Zeb1 KD 6h	2.25057	14.3465	2.67233	5e-05	0.0023065
Wipf1	ENSMUSG00000075284	chr2:73429609-73529734	Control 6h	Zeb1 KD 6h	29.3822	12.9354	-1.18361	0.0001	0.00421475
Ybx3	ENSMUSG00000030189	chr6:131364854-131388476	Control 6h	Zeb1 KD 6h	137.834	72.9824	-0.917312	0.00145	0.0366156
Zbed3	ENSMUSG00000041995	chr13:95325236-95337841	Control 6h	Zeb1 KD 6h	27.2135	119.322	2.13246	5e-05	0.0023065
Zbtb10	ENSMUSG00000069114	chr3:9250601-9285333	Control 6h	Zeb1 KD 6h	0.465363	1.51016	1.69827	0.00025	0.00909705
Zbtb18	ENSMUSG00000063659	chr1:177428337-177450764	Control 6h	Zeb1 KD 6h	22.0573	39.4647	0.83931	0.0012	0.0315964
Zbtb7b	ENSMUSG00000028042	chr3:89377643-89398779	Control 6h	Zeb1 KD 6h	28.6824	51.7192	0.850533	0.00095	0.0272822
Zc3h12c	ENSMUSG00000035164	chr9:52111984-52168111	Control 6h	Zeb1 KD 6h	7.48117	18.0232	1.26852	5e-05	0.0023065
Zeb1	ENSMUSG00000024238	chr18:5491502-5775467	Control 6h	Zeb1 KD 6h	9.0646	4.26755	-1.08684	0.0004	0.0137041
Zfp358	ENSMUSG00000047264	chr8:3493137-3497208	Control 6h	Zeb1 KD 6h	1.73981	5.28512	1.603	0.00045	0.0150647
Zfp36l1	ENSMUSG00000021127	chr12:80107759-80113013	Control 6h	Zeb1 KD 6h	144.011	389.503	1.43546	0.0003	0.0105877
Zfp821	ENSMUSG00000031728	chr8:109705545-109724932	Control 6h	Zeb1 KD 6h	5.17824	12.9442	1.32177	0.0001	0.00421475
Zic2	ENSMUSG00000061524	chr14:122475434-122479852	Control 6h	Zeb1 KD 6h	3.96109	12.2822	1.63259	5e-05	0.0023065

## Sheet: sheet 3
Gene Symbol	ENSEMBL ID	locus	Control 12h	Zeb1 KD 12h	Control 12h FPKM	Zeb1 KD 12h FPKM	log2(fold_change)	p_value	q_value
1700025B11Rik	ENSMUSG00000101113	chr15:77558238-77561892	Control 12h	Zeb1 KD 12h	0.708379	0	-Inf	0.00175	0.0361923
1700028N14Rik,Map3k14	NA	chr11:103219761-103267745	Control 12h	Zeb1 KD 12h	48.008	133.58	1.47635	5e-05	0.00212808
2310022B05Rik	ENSMUSG00000031983	chr8:124635755-124663369	Control 12h	Zeb1 KD 12h	7.47004	14.7573	0.982238	0.0025	0.047752
6530402F18Rik,Ntng2	NA	chr2:29194540-29253006	Control 12h	Zeb1 KD 12h	4.39604	11.5283	1.3909	0.00035	0.0108482
Abcc3	ENSMUSG00000020865	chr11:94343294-94392997	Control 12h	Zeb1 KD 12h	19.2908	46.8983	1.28162	5e-05	0.00212808
Abcd1	ENSMUSG00000031378	chrX:73716596-73738534	Control 12h	Zeb1 KD 12h	15.7204	7.39697	-1.08763	0.0009	0.0225422
Abcg1	ENSMUSG00000024030	chr17:31057697-31115777	Control 12h	Zeb1 KD 12h	47.762	113.591	1.24992	5e-05	0.00212808
Ablim1	ENSMUSG00000025085	chr19:57032732-57314919	Control 12h	Zeb1 KD 12h	0	0.953142	Inf	5e-05	0.00212808
Abtb2	ENSMUSG00000032724	chr2:103566309-103718423	Control 12h	Zeb1 KD 12h	5.3908	24.7351	2.19799	5e-05	0.00212808
AC155839.1,Eif4e3,Foxp1,Gm20696	NA	chr6:98925337-99666797	Control 12h	Zeb1 KD 12h	25.0718	6.305	-1.9915	5e-05	0.00212808
Acod1	ENSMUSG00000022126	chr14:103046976-103056573	Control 12h	Zeb1 KD 12h	5.29595	1.53732	-1.78447	0.00145	0.0320172
Acot11	ENSMUSG00000034853	chr4:106733888-106804998	Control 12h	Zeb1 KD 12h	2.97297	8.9534	1.59053	5e-05	0.00212808
Acot6	ENSMUSG00000043487	chr12:84100653-84111349	Control 12h	Zeb1 KD 12h	4.46706	11.5351	1.36863	0.00035	0.0108482
Acsl5	ENSMUSG00000024981	chr19:55253368-55296627	Control 12h	Zeb1 KD 12h	179.404	80.1719	-1.16205	5e-05	0.00212808
Adam19	ENSMUSG00000011256	chr11:46055991-46147343	Control 12h	Zeb1 KD 12h	24.0165	54.7993	1.19013	5e-05	0.00212808
Adam8	ENSMUSG00000025473	chr7:139950395-139992562	Control 12h	Zeb1 KD 12h	228.279	713.516	1.64415	5e-05	0.00212808
Adap1	ENSMUSG00000056413	chr5:139271875-139325622	Control 12h	Zeb1 KD 12h	71.5441	132.62	0.890391	0.00145	0.0320172
Adcy6	ENSMUSG00000022994	chr15:98589989-98607633	Control 12h	Zeb1 KD 12h	4.59043	42.7323	3.21863	5e-05	0.00212808
Adcy9	ENSMUSG00000005580	chr16:4287528-4420498	Control 12h	Zeb1 KD 12h	0.201088	0.958545	2.25302	0.00215	0.0421637
Adgra2	ENSMUSG00000031486	chr8:27085582-27128680	Control 12h	Zeb1 KD 12h	5.2882	15.4759	1.54917	0.00025	0.00834304
Adgre1	ENSMUSG00000004730	chr17:57358685-57483529	Control 12h	Zeb1 KD 12h	2.74787	7.29556	1.4087	0.0007	0.0188599
Adrb2	ENSMUSG00000045730	chr18:62177816-62179959	Control 12h	Zeb1 KD 12h	3.06832	0.798208	-1.94261	0.0017	0.0355336
AF067061	ENSMUSG00000095071	chr13:120263113-120264517	Control 12h	Zeb1 KD 12h	1.21269	0	-Inf	5e-05	0.00212808
Agpat4	ENSMUSG00000023827	chr17:12118703-12219645	Control 12h	Zeb1 KD 12h	13.7856	4.40542	-1.64581	0.00015	0.00561162
Ahnak	ENSMUSG00000069833	chr19:8989283-9076919	Control 12h	Zeb1 KD 12h	0.734289	1.9694	1.42334	0.00125	0.0287353
AI467606	ENSMUSG00000045165	chr7:127091358-127093986	Control 12h	Zeb1 KD 12h	27.0368	12.4652	-1.11702	0.0013	0.0294809
AI506816	ENSMUSG00000105987	chr5:23698295-23712667	Control 12h	Zeb1 KD 12h	58.6693	31.4787	-0.898233	0.00265	0.049412
Akap2,Pakap,Palm2	NA	chr4:57434246-57896984	Control 12h	Zeb1 KD 12h	6.16441	25.3608	2.04056	5e-05	0.00212808
Akr1c12	ENSMUSG00000021211	chr13:4268171-4279433	Control 12h	Zeb1 KD 12h	0	1.77466	Inf	5e-05	0.00212808
Alms1	ENSMUSG00000063810	chr6:85587530-85702753	Control 12h	Zeb1 KD 12h	7.03106	3.08744	-1.18733	0.00025	0.00834304
Als2cl	ENSMUSG00000044037	chr9:110865710-110900530	Control 12h	Zeb1 KD 12h	6.32703	16.3611	1.37067	0.00245	0.0469497
Angel1	ENSMUSG00000021257	chr12:86700501-86726460	Control 12h	Zeb1 KD 12h	1.24649	4.05111	1.70045	0.00195	0.0390898
Ankrd28	ENSMUSG00000014496	chr14:31700014-31830415	Control 12h	Zeb1 KD 12h	1.71049	4.34211	1.34398	0.0009	0.0225422
Antxr2	ENSMUSG00000029338	chr5:97882782-98031043	Control 12h	Zeb1 KD 12h	7.76191	3.1534	-1.2995	0.0009	0.0225422
Aoah	ENSMUSG00000021322	chr13:20794118-21024252	Control 12h	Zeb1 KD 12h	3.10314	0.919605	-1.75464	0.0018	0.0367732
Apoc2,Apoc4,Gm44805	NA	chr7:19671578-19681479	Control 12h	Zeb1 KD 12h	0.703608	0	-Inf	5e-05	0.00212808
Apod	ENSMUSG00000022548	chr16:31296191-31314808	Control 12h	Zeb1 KD 12h	0.332899	3.21317	3.27084	0.0023	0.0445843
Arap2	ENSMUSG00000037999	chr5:62602444-62766159	Control 12h	Zeb1 KD 12h	2.96101	9.50088	1.68197	0.00025	0.00834304
Arc	ENSMUSG00000022602	chr15:74669082-74672570	Control 12h	Zeb1 KD 12h	3.91094	27.9841	2.83902	5e-05	0.00212808
Arhgap15	ENSMUSG00000049744	chr2:43748823-44395953	Control 12h	Zeb1 KD 12h	10.0664	3.74578	-1.42622	0.00075	0.0198429
Arhgap28	ENSMUSG00000024043	chr17:67842712-68004120	Control 12h	Zeb1 KD 12h	3.66024	0.340737	-3.42521	5e-05	0.00212808
Arhgap8	ENSMUSG00000078954	chr15:84720051-84772207	Control 12h	Zeb1 KD 12h	0.37965	17.6372	5.5378	5e-05	0.00212808
Arhgdib	ENSMUSG00000030220	chr6:136923654-136968865	Control 12h	Zeb1 KD 12h	239.022	58.5335	-2.02981	5e-05	0.00212808
Arhgef17,Mir3102	NA	chr7:100869751-100932107	Control 12h	Zeb1 KD 12h	0.848069	5.71494	2.75249	5e-05	0.00212808
Arl4c	ENSMUSG00000049866	chr1:88673124-88702221	Control 12h	Zeb1 KD 12h	5.56985	23.3253	2.06618	5e-05	0.00212808
Arl5c	ENSMUSG00000038352	chr11:97989577-97996181	Control 12h	Zeb1 KD 12h	4.18089	88.3779	4.40181	5e-05	0.00212808
Asb13	ENSMUSG00000033781	chr13:3634031-3651774	Control 12h	Zeb1 KD 12h	7.22752	18.1076	1.32502	0.00105	0.025537
Asph	ENSMUSG00000028207	chr4:9267322-9669350	Control 12h	Zeb1 KD 12h	12.7333	3.40579	-1.90254	5e-05	0.00212808
Ass1	ENSMUSG00000076441	chr2:31470206-31520672	Control 12h	Zeb1 KD 12h	28.0788	184.854	2.71883	5e-05	0.00212808
Atf6	ENSMUSG00000026663	chr1:170704673-170867771	Control 12h	Zeb1 KD 12h	29.74	14.6619	-1.02033	0.00035	0.0108482
Atf7ip2	ENSMUSG00000039200	chr16:10192711-10243051	Control 12h	Zeb1 KD 12h	1.14917	4.38146	1.93082	0.0018	0.0367732
Atmin	ENSMUSG00000047388	chr8:116943392-116960445	Control 12h	Zeb1 KD 12h	35.5902	72.7977	1.03241	0.00035	0.0108482
Atp6v0d1	ENSMUSG00000013160	chr8:105524464-105566047	Control 12h	Zeb1 KD 12h	132.734	245.044	0.884503	0.00145	0.0320172
AW112010	ENSMUSG00000075010	chr19:11047616-11050566	Control 12h	Zeb1 KD 12h	383.774	1008.47	1.39384	5e-05	0.00212808
B3gnt3	ENSMUSG00000031803	chr8:71690755-71701789	Control 12h	Zeb1 KD 12h	3.31793	9.81841	1.56521	0.0002	0.00701313
Batf2	ENSMUSG00000039699	chr19:6134373-6172476	Control 12h	Zeb1 KD 12h	25.6782	7.5374	-1.7684	0.0024	0.0462936
Bcat1	ENSMUSG00000030268	chr6:144993834-145076184	Control 12h	Zeb1 KD 12h	0.889662	0.0771148	-3.52818	0.0008	0.0208373
Bcl2l11	ENSMUSG00000027381	chr2:128126037-128162547	Control 12h	Zeb1 KD 12h	57.0212	307.803	2.43244	5e-05	0.00212808
Bcl9l	ENSMUSG00000063382	chr9:44499135-44510388	Control 12h	Zeb1 KD 12h	7.35429	22.0566	1.58455	5e-05	0.00212808
Bcor	ENSMUSG00000040363	chrX:12036739-12160355	Control 12h	Zeb1 KD 12h	7.91381	16.1767	1.03148	0.00045	0.0134851
Bdh1	ENSMUSG00000046598	chr16:31422279-31458901	Control 12h	Zeb1 KD 12h	2.62323	13.9916	2.41515	5e-05	0.00212808
Bglap3	ENSMUSG00000074489	chr3:88368615-88372743	Control 12h	Zeb1 KD 12h	2.40028	7.69711	1.68112	0.00105	0.025537
Blnk	ENSMUSG00000061132	chr19:40928926-40994535	Control 12h	Zeb1 KD 12h	5.70516	52.4855	3.20158	5e-05	0.00212808
Blvrb	ENSMUSG00000040466	chr7:27447977-27466144	Control 12h	Zeb1 KD 12h	33.5314	87.6784	1.38671	0.0001	0.00394195
Bspry	ENSMUSG00000028392	chr4:62480052-62497298	Control 12h	Zeb1 KD 12h	0.250652	4.50411	4.16749	0.0002	0.00701313
Bst2	ENSMUSG00000046718	chr8:71534254-71537456	Control 12h	Zeb1 KD 12h	221.906	491.413	1.14699	5e-05	0.00212808
Btk	ENSMUSG00000031264	chrX:134542335-134583570	Control 12h	Zeb1 KD 12h	23.2566	12.0409	-0.949697	0.00235	0.0454785
Btla	ENSMUSG00000052013	chr16:45224314-45252895	Control 12h	Zeb1 KD 12h	103.923	50.6495	-1.03689	5e-05	0.00212808
Bzrap1	NA	chr11:87760540-87785928	Control 12h	Zeb1 KD 12h	30.67	80.0125	1.3834	0.00055	0.0156817
C1qa	ENSMUSG00000036887	chr4:136895916-136898803	Control 12h	Zeb1 KD 12h	167.563	357.06	1.09146	0.0006	0.0166624
C1qb	ENSMUSG00000036905	chr4:136880128-136886187	Control 12h	Zeb1 KD 12h	210.426	427.671	1.02319	0.00075	0.0198429
C1qc	ENSMUSG00000036896	chr4:136889803-136893065	Control 12h	Zeb1 KD 12h	149.593	317.647	1.08638	0.0005	0.0146838
C3ar1	ENSMUSG00000040552	chr6:122847137-122856161	Control 12h	Zeb1 KD 12h	65.5194	32.8535	-0.995876	0.00065	0.0178818
Cacna1b	ENSMUSG00000004113	chr2:24603886-24763152	Control 12h	Zeb1 KD 12h	0.0643548	0.739119	3.52169	0.0015	0.0326306
Cacnb3	ENSMUSG00000003352	chr15:98632219-98644530	Control 12h	Zeb1 KD 12h	59.9088	180.414	1.59047	5e-05	0.00212808
Camkk1	ENSMUSG00000020785	chr11:73019007-73042073	Control 12h	Zeb1 KD 12h	28.006	6.5667	-2.0925	5e-05	0.00212808
Camsap3	ENSMUSG00000044433	chr8:3587292-3621316	Control 12h	Zeb1 KD 12h	0.0356538	1.63171	5.51619	0.0001	0.00394195
Capn5,Omp	NA	chr7:98121558-98179401	Control 12h	Zeb1 KD 12h	1.048	7.70266	2.87772	5e-05	0.00212808
Car13	ENSMUSG00000027555	chr3:14641726-14663002	Control 12h	Zeb1 KD 12h	13.0776	4.52981	-1.52958	0.0005	0.0146838
Card10	ENSMUSG00000033170	chr15:78775137-78803042	Control 12h	Zeb1 KD 12h	0.307391	1.8255	2.57015	0.00055	0.0156817
Card11	ENSMUSG00000036526	chr5:140872989-141000582	Control 12h	Zeb1 KD 12h	18.9648	7.72569	-1.29559	0.00115	0.0270181
Casp3	ENSMUSG00000031628	chr8:46617290-46639689	Control 12h	Zeb1 KD 12h	41.8608	91.4933	1.12807	0.00015	0.00561162
Casp4	ENSMUSG00000033538	chr9:5308827-5336783	Control 12h	Zeb1 KD 12h	4.80412	0.293625	-4.03223	0.00025	0.00834304
Casz1	ENSMUSG00000028977	chr4:148804428-148954889	Control 12h	Zeb1 KD 12h	1.31893	4.94741	1.90731	0.0012	0.0278036
Catsperg1	ENSMUSG00000049676	chr7:29181320-29214035	Control 12h	Zeb1 KD 12h	1.82651	6.49111	1.82937	0.0013	0.0294809
Cblb	ENSMUSG00000022637	chr16:52031548-52208047	Control 12h	Zeb1 KD 12h	30.9852	55.33	0.836482	0.00245	0.0469497
Ccr2	ENSMUSG00000049103	chr9:124101949-124113557	Control 12h	Zeb1 KD 12h	7.6145	20.7511	1.44637	5e-05	0.00212808
Ccr7	ENSMUSG00000037944	chr11:99144195-99155077	Control 12h	Zeb1 KD 12h	359.947	1421.31	1.98136	5e-05	0.00212808
Cd180	ENSMUSG00000021624	chr13:102693557-103334497	Control 12h	Zeb1 KD 12h	84.5965	29.5851	-1.51573	5e-05	0.00212808
Cd1d1	ENSMUSG00000028076	chr3:86995833-86999441	Control 12h	Zeb1 KD 12h	7.90428	0.361467	-4.4507	0.0003	0.00970826
Cd209c	ENSMUSG00000040165	chr8:3940221-3954746	Control 12h	Zeb1 KD 12h	0.913131	3.92753	2.10473	0.00175	0.0361923
Cd209f	ENSMUSG00000051906	chr8:4102786-4105835	Control 12h	Zeb1 KD 12h	4.94005	625.761	6.98494	5e-05	0.00212808
Cd209g	ENSMUSG00000079168	chr8:4134097-4137707	Control 12h	Zeb1 KD 12h	2.45358	360.28	7.19808	5e-05	0.00212808
Cd244	ENSMUSG00000004709	chr1:171559192-171609746	Control 12h	Zeb1 KD 12h	20.5399	4.1191	-2.31802	5e-05	0.00212808
Cd24a	ENSMUSG00000047139	chr10:43579168-43584262	Control 12h	Zeb1 KD 12h	20.9473	93.2884	2.15493	5e-05	0.00212808
Cd274	ENSMUSG00000016496	chr19:29367454-29388095	Control 12h	Zeb1 KD 12h	82.9039	24.5731	-1.75436	5e-05	0.00212808
Cd37	ENSMUSG00000030798	chr7:45215752-45239115	Control 12h	Zeb1 KD 12h	0.838385	4.84805	2.53172	0.0011	0.0263171
Cd48	ENSMUSG00000015355	chr1:171682008-171705258	Control 12h	Zeb1 KD 12h	49.1354	23.4051	-1.06994	0.00125	0.0287353
Cd53	ENSMUSG00000040747	chr3:106759920-106790149	Control 12h	Zeb1 KD 12h	99.1475	20.0789	-2.3039	5e-05	0.00212808
Cd69	ENSMUSG00000030156	chr6:129267324-129275436	Control 12h	Zeb1 KD 12h	52.835	14.8646	-1.82961	5e-05	0.00212808
Cd9	ENSMUSG00000030342	chr6:125460265-125509135	Control 12h	Zeb1 KD 12h	38.3255	124.538	1.70021	5e-05	0.00212808
Cdc42bpg	ENSMUSG00000024769	chr19:6306455-6325652	Control 12h	Zeb1 KD 12h	5.01494	40.0714	2.99827	5e-05	0.00212808
Cdh1	ENSMUSG00000000303	chr8:106603350-106670246	Control 12h	Zeb1 KD 12h	0.217813	32.1052	7.20357	5e-05	0.00212808
Cdk2	ENSMUSG00000025358	chr10:128697938-128705051	Control 12h	Zeb1 KD 12h	52.4611	97.2703	0.890752	0.0019	0.0383493
Cdkn1a	ENSMUSG00000023067	chr17:29090978-29100722	Control 12h	Zeb1 KD 12h	27.2122	85.2738	1.64785	5e-05	0.00212808
Cdkn2b	ENSMUSG00000073802	chr4:89306288-89311032	Control 12h	Zeb1 KD 12h	48.9975	146.47	1.57983	5e-05	0.00212808
Cds1	ENSMUSG00000029330	chr5:101765129-101823858	Control 12h	Zeb1 KD 12h	0.927883	4.16721	2.16707	0.0017	0.0355336
Cep170b	ENSMUSG00000072825	chr12:112722173-112746591	Control 12h	Zeb1 KD 12h	4.69976	13.9984	1.57461	5e-05	0.00212808
Cers6	ENSMUSG00000027035	chr2:68861440-69114282	Control 12h	Zeb1 KD 12h	1.93158	15.3991	2.99499	5e-05	0.00212808
Ces2c	ENSMUSG00000061825	chr8:104847067-104854483	Control 12h	Zeb1 KD 12h	1.52247	5.16521	1.76242	0.00215	0.0421637
Cfp	ENSMUSG00000001128	chrX:20925453-20931555	Control 12h	Zeb1 KD 12h	45.5142	9.24566	-2.29947	5e-05	0.00212808
Cgnl1	ENSMUSG00000032232	chr9:71626508-71771602	Control 12h	Zeb1 KD 12h	3.98171	1.06233	-1.90616	0.00025	0.00834304
Ckb	ENSMUSG00000001270	chr12:111669354-111672338	Control 12h	Zeb1 KD 12h	102.965	45.2632	-1.18575	0.00035	0.0108482
Ckmt1	ENSMUSG00000000308	chr2:121357713-121387168	Control 12h	Zeb1 KD 12h	0.126351	1.01473	3.00559	0.0006	0.0166624
Cldn1	ENSMUSG00000022512	chr16:26356641-26371841	Control 12h	Zeb1 KD 12h	20.4392	80.3158	1.97435	5e-05	0.00212808
Clec12a	ENSMUSG00000053063	chr6:129342690-129365303	Control 12h	Zeb1 KD 12h	30.2347	7.7166	-1.97017	5e-05	0.00212808
Clec1b,Clec9a	NA	chr6:129397296-129424763	Control 12h	Zeb1 KD 12h	124.347	25.619	-2.27908	5e-05	0.00212808
Clec4a1	ENSMUSG00000049037	chr6:122921847-122934619	Control 12h	Zeb1 KD 12h	36.9783	10.6006	-1.80253	5e-05	0.00212808
Clec7a	ENSMUSG00000079293	chr6:129461590-129472779	Control 12h	Zeb1 KD 12h	48.0414	5.3693	-3.16147	5e-05	0.00212808
Clstn1	ENSMUSG00000039953	chr4:149586467-149648899	Control 12h	Zeb1 KD 12h	4.79507	16.0339	1.7415	5e-05	0.00212808
Cmas	ENSMUSG00000030282	chr6:142756685-142775714	Control 12h	Zeb1 KD 12h	26.7815	13.5455	-0.983422	0.0023	0.0445843
Cmtm4	ENSMUSG00000096188	chr8:104348190-104395807	Control 12h	Zeb1 KD 12h	3.18592	6.62374	1.05593	0.00105	0.025537
Cnn3	ENSMUSG00000053931	chr3:121424235-121458207	Control 12h	Zeb1 KD 12h	16.7112	7.1758	-1.2196	0.0012	0.0278035
Cptp	ENSMUSG00000029073	chr4:155864722-155869440	Control 12h	Zeb1 KD 12h	12.6923	33.923	1.41831	5e-05	0.00212808
Crb3	ENSMUSG00000044279	chr17:57041774-57065918	Control 12h	Zeb1 KD 12h	0	32.6365	Inf	0.0017	0.0355336
Crxos	ENSMUSG00000074365	chr7:15882616-15904020	Control 12h	Zeb1 KD 12h	0.48883	10.497	4.4245	0.00055	0.0156817
Csf2rb,Mir7676-2	NA	chr15:78325989-78351000	Control 12h	Zeb1 KD 12h	56.255	103.23	0.875805	0.00115	0.0270181
Csf2rb2,Mir7676-1	NA	chr15:78282516-78305603	Control 12h	Zeb1 KD 12h	5.77512	35.6065	2.62422	5e-05	0.00212808
Cstb	ENSMUSG00000005054	chr10:78425669-78427619	Control 12h	Zeb1 KD 12h	238.989	483.702	1.01717	0.0008	0.0208373
Ctla2b	ENSMUSG00000074874	chr13:60895350-60897447	Control 12h	Zeb1 KD 12h	51.1095	20.4025	-1.32485	0.00045	0.0134851
Ctnna1	ENSMUSG00000037815	chr18:35118887-35254773	Control 12h	Zeb1 KD 12h	60.8569	123.559	1.02171	0.00035	0.0108482
Ctps2	ENSMUSG00000031360	chrX:162901237-163032508	Control 12h	Zeb1 KD 12h	2.31721	8.74983	1.91687	0.0015	0.0326306
Ctsd,Ifitm10,RP23-145I16.3	NA	chr7:142325836-142388038	Control 12h	Zeb1 KD 12h	5.10751	19.1201	1.9044	5e-05	0.00212808
Cuta	ENSMUSG00000024194	chr17:26937972-26939478	Control 12h	Zeb1 KD 12h	86.9807	170.071	0.967369	0.00145	0.0320172
Cx3cl1	ENSMUSG00000031778	chr8:94772008-94782427	Control 12h	Zeb1 KD 12h	2.65096	10.7199	2.0157	5e-05	0.00212808
Cxcl16	ENSMUSG00000018920	chr11:70453982-70466202	Control 12h	Zeb1 KD 12h	241.778	578.762	1.25928	0.00165	0.0349235
Cyb561	ENSMUSG00000019590	chr11:105933701-105953336	Control 12h	Zeb1 KD 12h	0.825827	3.56908	2.11164	0.00035	0.0108482
Cybb	ENSMUSG00000015340	chrX:9435251-9487771	Control 12h	Zeb1 KD 12h	5.96471	0.904108	-2.72188	0.0007	0.0188599
Cyp4f16	ENSMUSG00000048440	chr17:32536557-32551798	Control 12h	Zeb1 KD 12h	28.7142	3.67435	-2.96621	5e-05	0.00212808
Cytip	ENSMUSG00000026832	chr2:58129136-58195532	Control 12h	Zeb1 KD 12h	51.6636	155.772	1.59221	0.0006	0.0166624
D17Wsu92e	ENSMUSG00000056692	chr17:27751231-27820558	Control 12h	Zeb1 KD 12h	38.6653	96.685	1.32225	5e-05	0.00212808
Dao	ENSMUSG00000042096	chr5:114003702-114025682	Control 12h	Zeb1 KD 12h	0.405507	2.97271	2.87398	0.00035	0.0108482
Ddah2	ENSMUSG00000007039	chr17:35059034-35062095	Control 12h	Zeb1 KD 12h	1.85232	17.0874	3.20553	5e-05	0.00212808
Ddr1	ENSMUSG00000003534	chr17:35681566-35708244	Control 12h	Zeb1 KD 12h	0.620117	2.98681	2.26799	5e-05	0.00212808
Ddt,Gm20441,Gstt3	NA	chr10:75771229-75781414	Control 12h	Zeb1 KD 12h	628.881	318.079	-0.9834	0.0012	0.0278035
Ddx18	ENSMUSG00000001674	chr1:121553834-121567989	Control 12h	Zeb1 KD 12h	60.7688	124.14	1.03056	0.00055	0.0156817
Decr1	ENSMUSG00000028223	chr4:15917239-15945507	Control 12h	Zeb1 KD 12h	2.42381	0.225566	-3.42565	0.00025	0.00834304
Dennd1c	ENSMUSG00000002668	chr17:57066055-57078510	Control 12h	Zeb1 KD 12h	13.4273	5.28766	-1.34447	0.00085	0.0218012
Depdc7	ENSMUSG00000027173	chr2:104721783-104742878	Control 12h	Zeb1 KD 12h	37.7238	73.906	0.970218	0.00085	0.0218012
Dhrs3	ENSMUSG00000066026	chr4:144892826-144928209	Control 12h	Zeb1 KD 12h	13.1458	37.2088	1.50105	0.0001	0.00394195
Disc1	ENSMUSG00000043051	chr8:125054194-125261858	Control 12h	Zeb1 KD 12h	0.796011	0.115913	-2.77975	0.0016	0.0341731
Dkkl1	ENSMUSG00000030792	chr7:45207518-45212147	Control 12h	Zeb1 KD 12h	0	0.944486	Inf	5e-05	0.00212808
Dll1	ENSMUSG00000014773	chr17:15367353-15379475	Control 12h	Zeb1 KD 12h	0.489888	2.4719	2.3351	0.00115	0.0270181
Dnajb1	ENSMUSG00000005483	chr8:83608192-83612653	Control 12h	Zeb1 KD 12h	25.1362	46.5067	0.887674	0.002	0.039753
Dnajc22	ENSMUSG00000038009	chr15:99093169-99104737	Control 12h	Zeb1 KD 12h	0.672388	3.62821	2.43189	0.00105	0.025537
Dock4	ENSMUSG00000035954	chr12:40446052-40846486	Control 12h	Zeb1 KD 12h	8.35401	3.01283	-1.47135	0.0001	0.00394195
Dock8	ENSMUSG00000052085	chr19:24999528-25202432	Control 12h	Zeb1 KD 12h	15.8391	30.7483	0.957018	0.0007	0.0188599
Dock9	ENSMUSG00000025558	chr14:121542038-121797837	Control 12h	Zeb1 KD 12h	1.37109	4.93337	1.84725	5e-05	0.00212808
Dpf3	ENSMUSG00000021221	chr12:83213744-83487716	Control 12h	Zeb1 KD 12h	2.09329	11.9312	2.5109	0.00035	0.0108482
Dph5	ENSMUSG00000033554	chr3:115881580-115934361	Control 12h	Zeb1 KD 12h	20.0786	44.1202	1.13578	0.00135	0.0303221
Dpp4	ENSMUSG00000035000	chr2:62330072-62470913	Control 12h	Zeb1 KD 12h	85.4382	47.6288	-0.843045	0.00175	0.0361923
Dscaml1	ENSMUSG00000032087	chr9:45416625-45753164	Control 12h	Zeb1 KD 12h	0.227884	0.94097	2.04585	0.0016	0.0341731
Dusp16	ENSMUSG00000030203	chr6:134715467-134792625	Control 12h	Zeb1 KD 12h	34.9795	14.1383	-1.3069	5e-05	0.00212808
Dusp5	ENSMUSG00000034765	chr19:53529108-53542431	Control 12h	Zeb1 KD 12h	220.472	414.707	0.911497	0.002	0.039753
Dusp6	ENSMUSG00000019960	chr10:99263230-99267488	Control 12h	Zeb1 KD 12h	7.46422	1.66077	-2.16814	5e-05	0.00212808
E330020D12Rik	NA	chr1:153404826-153414233	Control 12h	Zeb1 KD 12h	14.5822	74.4367	2.35181	5e-05	0.00212808
Ebi3	ENSMUSG00000003206	chr17:55952622-55967949	Control 12h	Zeb1 KD 12h	165.913	77.1312	-1.10504	0.0012	0.0278035
Ece1	ENSMUSG00000057530	chr4:137862236-137965229	Control 12h	Zeb1 KD 12h	52.8273	182.151	1.78578	0.00265	0.049412
Echdc2	ENSMUSG00000028601	chr4:108165436-108179308	Control 12h	Zeb1 KD 12h	0.402379	2.02579	2.33186	0.0001	0.00394195
Ehd4	ENSMUSG00000027293	chr2:120089174-120154606	Control 12h	Zeb1 KD 12h	8.24685	21.4268	1.3775	0.0003	0.00970826
Ehhadh	ENSMUSG00000022853	chr16:21761286-21787844	Control 12h	Zeb1 KD 12h	1.19883	4.06594	1.76196	0.0011	0.0263171
Emb	ENSMUSG00000021728	chr13:117218700-117274098	Control 12h	Zeb1 KD 12h	3.49112	1.03168	-1.75869	0.00175	0.0361923
Eno3	ENSMUSG00000060600	chr11:70657201-70662513	Control 12h	Zeb1 KD 12h	14.1005	31.0394	1.13835	0.0007	0.0188599
Epcam	ENSMUSG00000045394	chr17:87635978-87651106	Control 12h	Zeb1 KD 12h	2.87118	27.1718	3.24239	5e-05	0.00212808
Ephb4	ENSMUSG00000029710	chr5:137350108-137477064	Control 12h	Zeb1 KD 12h	0.106678	1.48612	3.80022	0.00055	0.0156817
Esrp1	ENSMUSG00000040728	chr4:11261314-11386783	Control 12h	Zeb1 KD 12h	0.0359292	10.0305	8.12502	0.0002	0.00701313
Extl1	ENSMUSG00000028838	chr4:134356371-134383850	Control 12h	Zeb1 KD 12h	2.38842	22.1058	3.2103	5e-05	0.00212808
F2r	ENSMUSG00000048376	chr13:95601803-95618459	Control 12h	Zeb1 KD 12h	5.56562	1.00891	-2.46374	0.0001	0.00394195
Faah	ENSMUSG00000034171	chr4:115967144-116017926	Control 12h	Zeb1 KD 12h	0.702394	4.00968	2.51313	0.00015	0.00561162
Fabp5	ENSMUSG00000027533	chr3:10012547-10016607	Control 12h	Zeb1 KD 12h	19.3714	47.3975	1.29088	0.0007	0.0188599
Fam110a	ENSMUSG00000027459	chr2:151969397-151980219	Control 12h	Zeb1 KD 12h	9.70749	20.9922	1.11269	0.00175	0.0361923
Fam149a	ENSMUSG00000070044	chr8:45336716-45382291	Control 12h	Zeb1 KD 12h	25.3993	10.9194	-1.21789	0.00025	0.00834304
Fam161a	ENSMUSG00000049811	chr11:23007530-23030788	Control 12h	Zeb1 KD 12h	16.6915	4.01054	-2.05725	0.00015	0.00561162
Fam213a	ENSMUSG00000021792	chr14:40993739-41013788	Control 12h	Zeb1 KD 12h	4.59837	1.00166	-2.19873	0.0001	0.00394195
Fam213b	ENSMUSG00000029059	chr4:154837458-154899135	Control 12h	Zeb1 KD 12h	1.07135	21.5107	4.32756	5e-05	0.00212808
Fam49b	ENSMUSG00000022378	chr15:63929096-64060448	Control 12h	Zeb1 KD 12h	229.126	113.734	-1.01047	0.0003	0.00970826
Fam83h	ENSMUSG00000046761	chr15:76001092-76046981	Control 12h	Zeb1 KD 12h	4.83158	9.65297	0.998478	0.00245	0.0469497
Fam84b	ENSMUSG00000072568	chr15:60818993-60853778	Control 12h	Zeb1 KD 12h	0.0828447	2.7995	5.07861	0.00215	0.0421637
Fam89a	ENSMUSG00000043068	chr8:124740256-124751832	Control 12h	Zeb1 KD 12h	36.2739	103.53	1.51304	5e-05	0.00212808
Fcer1g	ENSMUSG00000058715	chr1:171229571-171234365	Control 12h	Zeb1 KD 12h	50.2713	6.75034	-2.8967	5e-05	0.00212808
Fcgr2b	ENSMUSG00000026656	chr1:170958616-170977746	Control 12h	Zeb1 KD 12h	1.34554	0.0816667	-4.0423	0.00055	0.0156817
Fcgr4	ENSMUSG00000059089	chr1:171018919-171029761	Control 12h	Zeb1 KD 12h	8.12647	0.489699	-4.05266	0.00045	0.0134851
Fcho1	ENSMUSG00000070000	chr8:71708386-71725716	Control 12h	Zeb1 KD 12h	4.04224	10.5131	1.37897	0.00255	0.0483143
Fermt3	ENSMUSG00000024965	chr19:6996130-7019469	Control 12h	Zeb1 KD 12h	108.987	55.5239	-0.972977	0.0004	0.0121731
Fgfbp3	ENSMUSG00000047632	chr19:36917549-36919615	Control 12h	Zeb1 KD 12h	3.14192	10.9659	1.8033	0.0002	0.00701313
Fgr	ENSMUSG00000028874	chr4:132974094-133001910	Control 12h	Zeb1 KD 12h	9.54918	2.77775	-1.78146	5e-05	0.00212808
Flna	ENSMUSG00000031328	chrX:74223460-74249820	Control 12h	Zeb1 KD 12h	98.6577	40.7023	-1.27732	0.0002	0.00701313
Flt4	ENSMUSG00000020357	chr11:49609262-49652739	Control 12h	Zeb1 KD 12h	0.0680243	0.716585	3.39702	0.00205	0.040541
Fnbp1l,Mir7657	NA	chr3:122538718-122619715	Control 12h	Zeb1 KD 12h	6.65683	18.2023	1.45122	5e-05	0.00212808
Fndc5	ENSMUSG00000001334	chr4:129136998-129144593	Control 12h	Zeb1 KD 12h	7.19682	15.6959	1.12495	0.0014	0.0312065
Frmd4a	ENSMUSG00000026657	chr2:4017716-4614043	Control 12h	Zeb1 KD 12h	1.05678	5.30168	2.32678	5e-05	0.00212808
Frmd4b	ENSMUSG00000030064	chr6:97286866-97617541	Control 12h	Zeb1 KD 12h	4.49577	17.0137	1.92006	5e-05	0.00212808
Fscn1	ENSMUSG00000029581	chr5:142960342-142973185	Control 12h	Zeb1 KD 12h	522.277	2042.7	1.96759	0.0002	0.00701313
Fut2	ENSMUSG00000055978	chr7:45648590-45666394	Control 12h	Zeb1 KD 12h	0.119959	8.70821	6.18176	0.00065	0.0178818
Fut8	ENSMUSG00000021065	chr12:77238103-77476338	Control 12h	Zeb1 KD 12h	19.9988	61.9419	1.631	5e-05	0.00212808
Fyb,Gm7666	NA	chr15:6579870-6663313	Control 12h	Zeb1 KD 12h	87.3449	34.8634	-1.32501	5e-05	0.00212808
Fzd5	ENSMUSG00000045005	chr1:64730557-64740607	Control 12h	Zeb1 KD 12h	0.788622	2.39006	1.59964	0.0015	0.0326306
Galnt12	ENSMUSG00000039774	chr4:47091908-47123070	Control 12h	Zeb1 KD 12h	0.17569	3.93606	4.48565	0.00115	0.0270181
Galnt3	ENSMUSG00000026994	chr2:66082765-66124994	Control 12h	Zeb1 KD 12h	0.934383	10.4692	3.486	0.0003	0.00970826
Gatm	ENSMUSG00000027199	chr2:122594466-122611303	Control 12h	Zeb1 KD 12h	33.6321	14.9273	-1.17189	0.0002	0.00701313
Gatsl2	ENSMUSG00000015944	chr5:134099710-134144343	Control 12h	Zeb1 KD 12h	5.83105	18.2592	1.64679	5e-05	0.00212808
Gatsl3	ENSMUSG00000020424	chr11:4218224-4222409	Control 12h	Zeb1 KD 12h	1.66821	6.17102	1.88721	0.00205	0.040541
Gbp2	ENSMUSG00000028270	chr3:142620601-142638008	Control 12h	Zeb1 KD 12h	52.873	21.2173	-1.31729	5e-05	0.00212808
Gclc	ENSMUSG00000032350	chr9:77754534-77794485	Control 12h	Zeb1 KD 12h	11.2407	70.0296	2.63923	5e-05	0.00212808
Gcnt1	ENSMUSG00000038843	chr19:17326140-17356667	Control 12h	Zeb1 KD 12h	11.0034	3.99353	-1.46222	5e-05	0.00212808
Gcnt4	ENSMUSG00000091387	chr13:96924688-96950912	Control 12h	Zeb1 KD 12h	0.25546	1.25688	2.29867	0.0018	0.0367732
Ggt1	ENSMUSG00000006345	chr10:75561603-75586200	Control 12h	Zeb1 KD 12h	2.1629	11.0487	2.35283	5e-05	0.00212808
Ggta1	ENSMUSG00000035778	chr2:35400178-35463231	Control 12h	Zeb1 KD 12h	28.1688	12.1906	-1.20833	0.0001	0.00394195
Gipc1	ENSMUSG00000019433	chr8:83652676-83664694	Control 12h	Zeb1 KD 12h	48.9492	94.5919	0.95043	0.0011	0.0263171
Gjb2	ENSMUSG00000046352	chr14:57098599-57104702	Control 12h	Zeb1 KD 12h	1.31899	6.16766	2.22529	0.00035	0.0108482
Gjc1	ENSMUSG00000034520	chr11:102799578-102819700	Control 12h	Zeb1 KD 12h	4.94776	12.6497	1.35426	0.00205	0.040541
Glb1l,Gm27943	NA	chr1:75171716-75210813	Control 12h	Zeb1 KD 12h	22.2269	1.44405	-3.94412	5e-05	0.00212808
Gm11532	ENSMUSG00000087067	chr11:97013393-97026248	Control 12h	Zeb1 KD 12h	87.8017	188.251	1.10033	0.00025	0.00834304
Gm12551	NA	chr4:86627074-86631251	Control 12h	Zeb1 KD 12h	7.67109	28.0639	1.87121	0.00045	0.0134851
Gm14005	NA	chr2:128189986-128429349	Control 12h	Zeb1 KD 12h	3.99739	41.2659	3.36782	5e-05	0.00212808
Gm14414	NA	chr2:177460274-177460847	Control 12h	Zeb1 KD 12h	1.80145	0	-Inf	5e-05	0.00212808
Gm15512	NA	chr14:33214025-33370143	Control 12h	Zeb1 KD 12h	31.7621	78.7692	1.31032	5e-05	0.00212808
Gm20394,Hap1	NA	chr11:100347326-100356128	Control 12h	Zeb1 KD 12h	9.61729	26.8404	1.48071	5e-05	0.00212808
Gm22394,Gm22871,Trpm2	NA	chr10:77907721-77970563	Control 12h	Zeb1 KD 12h	3.77968	13.8412	1.87263	0.00015	0.00561162
Gm23925,Gm26003,Snhg17	NA	chr2:158353699-158361580	Control 12h	Zeb1 KD 12h	12.4329	49.1498	1.98302	0.0015	0.0326306
Gm26669	NA	chr12:80107759-80113013	Control 12h	Zeb1 KD 12h	56.925	213.864	1.90956	5e-05	0.00212808
Gm27733,Gm27927,Xist	NA	chrX:103414466-103484957	Control 12h	Zeb1 KD 12h	22.0883	0.873117	-4.66097	5e-05	0.00212808
Gm42793,Spp1	NA	chr5:104435117-104441050	Control 12h	Zeb1 KD 12h	1.6689	0.282908	-2.56049	0.00195	0.0390898
Gm44292,Mxd1	NA	chr6:86647041-86669161	Control 12h	Zeb1 KD 12h	9.75914	36.1647	1.88976	5e-05	0.00212808
Gm6377,Sh3bgrl	NA	chrX:109095364-109200439	Control 12h	Zeb1 KD 12h	108.601	11.5992	-3.22693	5e-05	0.00212808
Gm7665	NA	chr18:16274647-16274944	Control 12h	Zeb1 KD 12h	0	4.83175	Inf	5e-05	0.00212808
Got1	ENSMUSG00000025190	chr19:43499751-43524605	Control 12h	Zeb1 KD 12h	50.3963	98.2442	0.963054	0.00115	0.0270181
Gpc1	ENSMUSG00000034220	chr1:92820957-92902906	Control 12h	Zeb1 KD 12h	1.20499	6.13673	2.34844	5e-05	0.00212808
Gpr132	ENSMUSG00000021298	chr12:112850875-112860916	Control 12h	Zeb1 KD 12h	92.7214	179.675	0.954413	0.00075	0.0198429
Gpr160	ENSMUSG00000037661	chr3:30855949-30897192	Control 12h	Zeb1 KD 12h	4.92573	36.5806	2.89267	5e-05	0.00212808
Gpr33	ENSMUSG00000035148	chr12:52023002-52028063	Control 12h	Zeb1 KD 12h	2.03137	11.1368	2.45481	0.00055	0.0156817
Gpr4	ENSMUSG00000044317	chr7:19212537-19224174	Control 12h	Zeb1 KD 12h	4.54987	1.65033	-1.46307	0.00185	0.0376637
Gpr65	ENSMUSG00000021886	chr12:98268634-98276624	Control 12h	Zeb1 KD 12h	0.206406	3.8604	4.2252	0.0013	0.0294809
Gpr68	ENSMUSG00000047415	chr12:100779056-100908198	Control 12h	Zeb1 KD 12h	44.5447	134.098	1.58996	5e-05	0.00212808
Gprc5a	ENSMUSG00000046733	chr6:135065650-135084709	Control 12h	Zeb1 KD 12h	0.546698	8.00907	3.87282	5e-05	0.00212808
Gpsm2	ENSMUSG00000027883	chr3:108653912-108722309	Control 12h	Zeb1 KD 12h	4.98029	17.3568	1.8012	0.00165	0.0349235
Gramd3	ENSMUSG00000001700	chr18:56432131-56503792	Control 12h	Zeb1 KD 12h	3.98459	28.2214	2.82428	5e-05	0.00212808
Grasp	ENSMUSG00000000531	chr15:101224206-101232755	Control 12h	Zeb1 KD 12h	7.2977	25.0678	1.78032	5e-05	0.00212808
Grb7	ENSMUSG00000019312	chr11:98446393-98455373	Control 12h	Zeb1 KD 12h	1.50213	13.0029	3.11375	5e-05	0.00212808
Grhl1	ENSMUSG00000020656	chr12:24572286-24617391	Control 12h	Zeb1 KD 12h	4.77439	28.0987	2.55711	5e-05	0.00212808
Gsr	ENSMUSG00000031584	chr8:33652522-33698163	Control 12h	Zeb1 KD 12h	126.536	251.249	0.989567	0.0003	0.00970826
Gstp1	ENSMUSG00000060803	chr19:4035406-4037921	Control 12h	Zeb1 KD 12h	1.80251	10.4351	2.53337	0.0009	0.0225422
Gstt2	ENSMUSG00000033318	chr10:75831844-75834881	Control 12h	Zeb1 KD 12h	6.33868	1.63146	-1.95802	0.00255	0.0483143
Gtpbp1	ENSMUSG00000042535	chr15:79689139-79721478	Control 12h	Zeb1 KD 12h	59.0845	125.512	1.08698	0.0002	0.00701313
Gyltl1b	NA	chr2:92365045-92381217	Control 12h	Zeb1 KD 12h	0.165592	1.51889	3.19731	5e-05	0.00212808
Gypc	ENSMUSG00000090523	chr18:32528321-32560034	Control 12h	Zeb1 KD 12h	5.36006	14.1219	1.39761	0.00055	0.0156817
H2-DMa	ENSMUSG00000037649	chr17:34135181-34139101	Control 12h	Zeb1 KD 12h	48.1392	21.1726	-1.18501	0.00255	0.0483143
H2-DMb1	ENSMUSG00000079547	chr17:34153071-34160230	Control 12h	Zeb1 KD 12h	56.5026	26.8148	-1.07529	0.0005	0.0146838
H2-Q4	ENSMUSG00000035929	chr17:35377020-35385290	Control 12h	Zeb1 KD 12h	188.196	418.935	1.15449	5e-05	0.00212808
H2-Q5	ENSMUSG00000055413	chr17:35394125-35397800	Control 12h	Zeb1 KD 12h	37.7566	85.4136	1.17774	5e-05	0.00212808
H2-Q6	ENSMUSG00000073409	chr17:35424849-35430055	Control 12h	Zeb1 KD 12h	133.185	381.221	1.5172	5e-05	0.00212808
H2-Q7	ENSMUSG00000060550	chr17:35439154-35443773	Control 12h	Zeb1 KD 12h	136.411	403.818	1.56574	5e-05	0.00212808
Hcls1	ENSMUSG00000022831	chr16:36934982-36963212	Control 12h	Zeb1 KD 12h	212.923	98.5489	-1.11142	0.0002	0.00701313
Heatr9	ENSMUSG00000018925	chr11:83511735-83522175	Control 12h	Zeb1 KD 12h	1.14888	5.32574	2.21275	0.00085	0.0218012
Hhex	ENSMUSG00000024986	chr19:37434809-37440731	Control 12h	Zeb1 KD 12h	9.8463	2.46607	-1.99737	0.00035	0.0108482
Hivep2	ENSMUSG00000015501	chr10:13966074-14154446	Control 12h	Zeb1 KD 12h	37.3681	15.9195	-1.23101	5e-05	0.00212808
Hivep3	ENSMUSG00000028634	chr4:119733783-120138045	Control 12h	Zeb1 KD 12h	6.31695	2.13732	-1.56342	5e-05	0.00212808
Hlx	ENSMUSG00000039377	chr1:184727139-184732619	Control 12h	Zeb1 KD 12h	3.35179	15.1902	2.18014	5e-05	0.00212808
Hmgcs1	ENSMUSG00000093930	chr13:119690461-119708086	Control 12h	Zeb1 KD 12h	133.062	330.047	1.31057	5e-05	0.00212808
Hnf1b	ENSMUSG00000020679	chr11:83850062-83905819	Control 12h	Zeb1 KD 12h	15.9053	32.7713	1.04293	0.0009	0.0225422
Hook2	ENSMUSG00000052566	chr8:84990602-85003349	Control 12h	Zeb1 KD 12h	16.4362	69.2593	2.07513	5e-05	0.00212808
Hoxb4	ENSMUSG00000038692	chr11:96318266-96321638	Control 12h	Zeb1 KD 12h	1.89542	0.371406	-2.35145	0.0019	0.0383493
Hs1bp3	ENSMUSG00000020605	chr12:8313432-8343824	Control 12h	Zeb1 KD 12h	3.51513	9.03474	1.3619	0.0006	0.0166624
Hsd17b11	ENSMUSG00000029311	chr5:103989761-104021919	Control 12h	Zeb1 KD 12h	63.5096	118.212	0.896323	0.0015	0.0326306
Hsf2	ENSMUSG00000019878	chr10:57486384-57513133	Control 12h	Zeb1 KD 12h	12.1949	25.0293	1.03734	0.00125	0.0287353
Hspa1a	ENSMUSG00000091971	chr17:34969189-34972156	Control 12h	Zeb1 KD 12h	2.54741	10.0774	1.98402	5e-05	0.00212808
Hspa1b	ENSMUSG00000090877	chr17:34956435-34959238	Control 12h	Zeb1 KD 12h	5.24973	18.7069	1.83326	5e-05	0.00212808
Icosl	ENSMUSG00000000732	chr10:78069359-78079525	Control 12h	Zeb1 KD 12h	91.781	172.962	0.914185	0.0012	0.0278035
Idh2	ENSMUSG00000030541	chr7:80094845-80115392	Control 12h	Zeb1 KD 12h	2.85506	16.4356	2.52523	5e-05	0.00212808
Idh3a	ENSMUSG00000032279	chr9:54586510-54604661	Control 12h	Zeb1 KD 12h	18.9307	7.04531	-1.42599	5e-05	0.00212808
Ifi204	ENSMUSG00000073489	chr1:173747292-173766943	Control 12h	Zeb1 KD 12h	51.5844	122.657	1.24962	5e-05	0.00212808
Ifi27l2a	ENSMUSG00000079017	chr12:103442166-103443680	Control 12h	Zeb1 KD 12h	264.674	555.636	1.06992	0.00115	0.0270181
Ifi35	ENSMUSG00000010358	chr11:101448406-101458698	Control 12h	Zeb1 KD 12h	95.6094	177.627	0.893627	0.0018	0.0367732
Ifit1bl1	ENSMUSG00000079339	chr19:34592887-34601968	Control 12h	Zeb1 KD 12h	22.5456	103.606	2.20018	5e-05	0.00212808
Ifit2	ENSMUSG00000045932	chr19:34550693-34576419	Control 12h	Zeb1 KD 12h	49.0006	153.385	1.64629	5e-05	0.00212808
Ifit3	ENSMUSG00000074896	chr19:34583530-34588731	Control 12h	Zeb1 KD 12h	28.1037	58.5774	1.05958	0.00075	0.0198429
Ifitm6	ENSMUSG00000059108	chr7:141015698-141017924	Control 12h	Zeb1 KD 12h	322.467	125.205	-1.36487	5e-05	0.00212808
Ifnlr1	ENSMUSG00000062157	chr4:135686286-135708181	Control 12h	Zeb1 KD 12h	0.53771	8.09017	3.91127	5e-05	0.00212808
Igf2r	ENSMUSG00000023830	chr17:12682405-12868143	Control 12h	Zeb1 KD 12h	2.86372	18.0401	2.65524	5e-05	0.00212808
Ighg2b	NA	chr12:113302964-113307933	Control 12h	Zeb1 KD 12h	11.2747	29.3183	1.37871	0.0003	0.00970826
Ighg2c	NA	chr12:113285324-113288932	Control 12h	Zeb1 KD 12h	57.9234	209.322	1.85351	5e-05	0.00212808
Ighg3	NA	chr12:113359574-113361232	Control 12h	Zeb1 KD 12h	55.0305	139.65	1.34351	5e-05	0.00212808
Ighm	NA	chr12:113418557-113422730	Control 12h	Zeb1 KD 12h	175.529	96.4891	-0.863274	0.00265	0.049412
Il10	ENSMUSG00000016529	chr1:131019844-131024974	Control 12h	Zeb1 KD 12h	16.6003	6.47337	-1.35862	0.0015	0.0326306
Il12b	ENSMUSG00000004296	chr11:44400062-44414033	Control 12h	Zeb1 KD 12h	415.579	2185.92	2.39505	5e-05	0.00212808
Il1a	ENSMUSG00000027399	chr2:129297369-129309972	Control 12h	Zeb1 KD 12h	46.1616	22.4734	-1.03847	0.0009	0.0225422
Il21r	ENSMUSG00000030745	chr7:125603428-125633570	Control 12h	Zeb1 KD 12h	5.42769	32.5793	2.58555	5e-05	0.00212808
Il4ra	ENSMUSG00000030748	chr7:125552119-125579474	Control 12h	Zeb1 KD 12h	44.3285	83.2223	0.908736	0.00105	0.025537
Il7r	ENSMUSG00000003882	chr15:9506160-9529876	Control 12h	Zeb1 KD 12h	2.30184	6.90313	1.58446	0.0004	0.0121731
Ildr1	ENSMUSG00000022900	chr16:36693977-36726804	Control 12h	Zeb1 KD 12h	6.34269	43.8915	2.79078	5e-05	0.00212808
Inadl	NA	chr4:98395784-98719603	Control 12h	Zeb1 KD 12h	9.56689	27.5793	1.52747	0.00055	0.0156817
Inf2	ENSMUSG00000037679	chr12:112588783-112615556	Control 12h	Zeb1 KD 12h	29.4931	61.1024	1.05085	0.0005	0.0146838
Insl6	ENSMUSG00000050957	chr19:29321343-29325356	Control 12h	Zeb1 KD 12h	65.7206	167.802	1.35234	5e-05	0.00212808
Irf4	ENSMUSG00000021356	chr13:30749225-30766927	Control 12h	Zeb1 KD 12h	5.69887	17.1743	1.59151	5e-05	0.00212808
Isg15	ENSMUSG00000035692	chr4:156199423-156200818	Control 12h	Zeb1 KD 12h	389.518	1211.29	1.63679	5e-05	0.00212808
Isg20	ENSMUSG00000039236	chr7:78913423-78920396	Control 12h	Zeb1 KD 12h	23.0416	54.094	1.23123	0.0008	0.0208373
Itgal	ENSMUSG00000030830	chr7:127296259-127335138	Control 12h	Zeb1 KD 12h	27.0754	14.199	-0.931188	0.0024	0.0462936
Itgax	ENSMUSG00000030789	chr7:128129546-128150657	Control 12h	Zeb1 KD 12h	68.6336	35.1485	-0.965453	0.00195	0.0390898
Itgb2	ENSMUSG00000000290	chr10:77530251-77565708	Control 12h	Zeb1 KD 12h	215.234	70.9104	-1.60184	5e-05	0.00212808
Itgb8	ENSMUSG00000025321	chr12:119158021-119238802	Control 12h	Zeb1 KD 12h	6.12095	57.3284	3.22742	5e-05	0.00212808
Itpkb	ENSMUSG00000038855	chr1:180326969-180424802	Control 12h	Zeb1 KD 12h	7.05511	2.61291	-1.43301	0.0001	0.00394195
Itpr1	ENSMUSG00000030102	chr6:108213095-108551109	Control 12h	Zeb1 KD 12h	18.9912	7.12712	-1.41394	0.0007	0.0188599
Izumo1,Rasip1	NA	chr7:45621810-45639093	Control 12h	Zeb1 KD 12h	1.97255	8.59653	2.12369	5e-05	0.00212808
Kcnk6	ENSMUSG00000046410	chr7:29221925-29232515	Control 12h	Zeb1 KD 12h	33.0443	77.3881	1.22771	5e-05	0.00212808
Kctd14	ENSMUSG00000051727	chr7:97451322-97459557	Control 12h	Zeb1 KD 12h	42.2444	111.436	1.39939	5e-05	0.00212808
Kdf1	ENSMUSG00000037600	chr4:133518962-133530790	Control 12h	Zeb1 KD 12h	0.233272	17.9959	6.26951	0.001	0.0246268
Keap1	ENSMUSG00000003308	chr9:21225370-21239332	Control 12h	Zeb1 KD 12h	37.1089	70.0101	0.915797	0.0017	0.0355336
Kif17,Sh2d5	NA	chr4:138250402-138301967	Control 12h	Zeb1 KD 12h	3.21262	9.4936	1.56321	0.00025	0.00834304
Klf6	ENSMUSG00000000078	chr13:5861488-5870393	Control 12h	Zeb1 KD 12h	33.9122	73.076	1.10759	5e-05	0.00212808
Klhl8	ENSMUSG00000029312	chr5:103861972-103911259	Control 12h	Zeb1 KD 12h	2.54444	7.06862	1.47408	0.0003	0.00970826
Klk1b16	ENSMUSG00000038968	chr7:44136766-44141610	Control 12h	Zeb1 KD 12h	5.35131	15.7369	1.55619	0.0006	0.0166624
Klra5	ENSMUSG00000030173	chr6:129898995-129917650	Control 12h	Zeb1 KD 12h	9.44181	1.00825	-3.22721	0.0002	0.00701313
Klri1	ENSMUSG00000067610	chr6:129697217-129717132	Control 12h	Zeb1 KD 12h	13.4714	4.09521	-1.71789	0.002	0.039753
Kmo	ENSMUSG00000039783	chr1:175600373-175662116	Control 12h	Zeb1 KD 12h	26.6309	7.27989	-1.87111	0.0018	0.0367732
Ksr1	ENSMUSG00000018334	chr11:79013439-79146407	Control 12h	Zeb1 KD 12h	4.30322	13.3031	1.62828	0.00095	0.0236433
Lad1	ENSMUSG00000041782	chr1:135818597-135833342	Control 12h	Zeb1 KD 12h	170.393	600.254	1.81671	5e-05	0.00212808
Laptm4b	ENSMUSG00000022257	chr15:34238025-34284295	Control 12h	Zeb1 KD 12h	29.4034	82.8903	1.49522	5e-05	0.00212808
Lcn2	ENSMUSG00000026822	chr2:32384632-32388252	Control 12h	Zeb1 KD 12h	10.4704	3.01161	-1.79771	0.0013	0.0294809
Lgals3	ENSMUSG00000050335	chr14:47367750-47386160	Control 12h	Zeb1 KD 12h	73.9914	172.862	1.22419	5e-05	0.00212808
Lgals3bp	ENSMUSG00000033880	chr11:118392750-118402092	Control 12h	Zeb1 KD 12h	67.2551	150.5	1.16205	5e-05	0.00212808
Lgals9	ENSMUSG00000001123	chr11:78962973-78984946	Control 12h	Zeb1 KD 12h	17.4964	82.1456	2.23112	5e-05	0.00212808
Lgalsl	ENSMUSG00000042363	chr11:20823575-20831056	Control 12h	Zeb1 KD 12h	2.98487	10.0421	1.75032	5e-05	0.00212808
Lima1	ENSMUSG00000023022	chr15:99734880-99875428	Control 12h	Zeb1 KD 12h	43.9562	95.9103	1.12562	0.0006	0.0166624
Llgl2	ENSMUSG00000020782	chr11:115824048-115855780	Control 12h	Zeb1 KD 12h	6.66169	16.1788	1.28014	0.00075	0.0198429
Lpcat2	ENSMUSG00000033192	chr8:92853652-92919279	Control 12h	Zeb1 KD 12h	0.236211	3.02101	3.67688	0.0007	0.0188599
Lpxn	ENSMUSG00000024696	chr19:12798605-12833807	Control 12h	Zeb1 KD 12h	46.9517	18.6263	-1.33384	5e-05	0.00212808
Lrba	ENSMUSG00000028080	chr3:86224679-86782692	Control 12h	Zeb1 KD 12h	6.1229	16.3813	1.41976	5e-05	0.00212808
Lrp11	ENSMUSG00000019796	chr10:7589799-7625483	Control 12h	Zeb1 KD 12h	2.65982	6.6715	1.32668	0.0014	0.0312065
Lrp8	ENSMUSG00000028613	chr4:107802260-107876840	Control 12h	Zeb1 KD 12h	0.161654	1.73302	3.4223	0.0001	0.00394195
Lyz2	ENSMUSG00000069516	chr10:117277333-117282274	Control 12h	Zeb1 KD 12h	7.61572	0.970072	-2.97282	0.002	0.039753
Lzts2	ENSMUSG00000035342	chr19:45015175-45046614	Control 12h	Zeb1 KD 12h	0.27002	5.76894	4.41717	5e-05	0.00212808
Mab21l3	ENSMUSG00000044313	chr3:101813075-101848959	Control 12h	Zeb1 KD 12h	160.587	346.887	1.11111	0.0002	0.00701313
Macc1	ENSMUSG00000041886	chr12:119443409-119466934	Control 12h	Zeb1 KD 12h	3.41075	29.6329	3.11904	5e-05	0.00212808
Mamstr	ENSMUSG00000042918	chr7:45639976-45646521	Control 12h	Zeb1 KD 12h	0.583067	2.94113	2.33464	0.00225	0.0439049
Man1a	ENSMUSG00000003746	chr10:53904787-54075796	Control 12h	Zeb1 KD 12h	12.8429	3.28369	-1.96758	5e-05	0.00212808
Man2b1	ENSMUSG00000005142	chr8:85083269-85098282	Control 12h	Zeb1 KD 12h	67.9573	30.6334	-1.14952	0.00015	0.00561162
Map3k9	ENSMUSG00000042724	chr12:81714949-81781170	Control 12h	Zeb1 KD 12h	0.117405	1.60326	3.77144	5e-05	0.00212808
Mapk13	ENSMUSG00000004864	chr17:28769306-28778698	Control 12h	Zeb1 KD 12h	0.683568	29.2881	5.42109	5e-05	0.00212808
Mapk14	ENSMUSG00000053436	chr17:28691341-28748404	Control 12h	Zeb1 KD 12h	36.9347	18.0386	-1.03389	0.0003	0.00970826
Mapkapk3	ENSMUSG00000032577	chr9:107254926-107289877	Control 12h	Zeb1 KD 12h	1.88202	11.4697	2.60748	5e-05	0.00212808
March1	ENSMUSG00000036469	chr8:65617899-66471637	Control 12h	Zeb1 KD 12h	20.5811	5.07236	-2.02059	5e-05	0.00212808
March9	ENSMUSG00000040502	chr10:127055010-127060184	Control 12h	Zeb1 KD 12h	1.0983	3.48158	1.66447	0.0012	0.0278035
Mctp1	ENSMUSG00000021596	chr13:76384534-77031810	Control 12h	Zeb1 KD 12h	2.97127	0.749084	-1.98788	0.0016	0.0341731
Megf9	ENSMUSG00000039270	chr4:70427064-70534995	Control 12h	Zeb1 KD 12h	1.41364	4.40237	1.63887	5e-05	0.00212808
Mesdc1	ENSMUSG00000070462	chr7:83879872-83884305	Control 12h	Zeb1 KD 12h	29.3703	15.5455	-0.917866	0.0022	0.0430007
Mfge8	ENSMUSG00000030605	chr7:79133767-79149060	Control 12h	Zeb1 KD 12h	17.6682	57.7587	1.70888	5e-05	0.00212808
Mfhas1	ENSMUSG00000070056	chr8:35582502-35679449	Control 12h	Zeb1 KD 12h	3.79524	13.2456	1.80325	5e-05	0.00212808
Mgat5	ENSMUSG00000036155	chr1:127205014-127679548	Control 12h	Zeb1 KD 12h	0.0860254	0.915728	3.41208	0.00025	0.00834304
Mical1	ENSMUSG00000019823	chr10:41476313-41490369	Control 12h	Zeb1 KD 12h	30.0462	12.0578	-1.31721	5e-05	0.00212808
Micall2	ENSMUSG00000036718	chr5:139706695-139736336	Control 12h	Zeb1 KD 12h	4.3759	9.45458	1.11143	0.002	0.039753
Milr1	ENSMUSG00000040528	chr11:106751225-106779537	Control 12h	Zeb1 KD 12h	32.3188	11.186	-1.53068	0.00085	0.0218012
Mir5625,Slc35f6	NA	chr5:30647932-30659729	Control 12h	Zeb1 KD 12h	11.1426	26.5331	1.25171	0.0015	0.0326306
Mir6537,Pou2f2	NA	chr7:25087343-25179726	Control 12h	Zeb1 KD 12h	54.4064	20.763	-1.38976	0.0001	0.00394195
Mir7011,Sema4a	NA	chr3:88435958-88461182	Control 12h	Zeb1 KD 12h	16.1242	45.2641	1.48914	5e-05	0.00212808
Mir7035,Rasa4	NA	chr5:136083915-136111860	Control 12h	Zeb1 KD 12h	39.1144	95.8661	1.29332	5e-05	0.00212808
Mmp25	ENSMUSG00000023903	chr17:23629457-23645269	Control 12h	Zeb1 KD 12h	23.5757	172.286	2.86943	5e-05	0.00212808
Mocos	ENSMUSG00000039616	chr18:24653690-24701556	Control 12h	Zeb1 KD 12h	1.62812	5.80523	1.83415	5e-05	0.00212808
Mreg	ENSMUSG00000039395	chr1:72159441-72212307	Control 12h	Zeb1 KD 12h	31.0553	102.646	1.72476	5e-05	0.00212808
Ms4a4a	ENSMUSG00000101389	chr19:11375522-11392790	Control 12h	Zeb1 KD 12h	1.45716	7.93471	2.44502	0.00155	0.033532
Ms4a6d	ENSMUSG00000024679	chr19:11586603-11604849	Control 12h	Zeb1 KD 12h	53.1678	26.7778	-0.989518	0.0016	0.0341731
Mtmr12	ENSMUSG00000039458	chr15:12205027-12272240	Control 12h	Zeb1 KD 12h	14.2406	27.4342	0.945962	0.00165	0.0349235
Mtmr4	ENSMUSG00000018401	chr11:87592161-87616302	Control 12h	Zeb1 KD 12h	72.8678	191.496	1.39396	0.0019	0.0383493
Myb	ENSMUSG00000019982	chr10:21124935-21160905	Control 12h	Zeb1 KD 12h	0.147651	5.53723	5.2289	0.0001	0.00394195
Mylip	ENSMUSG00000038175	chr13:45389741-45412019	Control 12h	Zeb1 KD 12h	14.5295	81.0497	2.47982	5e-05	0.00212808
Myo1f	ENSMUSG00000024300	chr17:33555718-33607764	Control 12h	Zeb1 KD 12h	29.1085	12.7053	-1.19601	0.0002	0.00701313
Myo5b	ENSMUSG00000025885	chr18:74440935-74771493	Control 12h	Zeb1 KD 12h	0.109727	9.83176	6.48546	5e-05	0.00212808
N4bp1	ENSMUSG00000031652	chr8:86808159-86885258	Control 12h	Zeb1 KD 12h	13.1237	23.9349	0.866942	0.00265	0.049412
Naaa	ENSMUSG00000029413	chr5:92257658-92278170	Control 12h	Zeb1 KD 12h	170.023	54.6377	-1.63776	5e-05	0.00212808
Nbl1	ENSMUSG00000041120	chr4:139082283-139092993	Control 12h	Zeb1 KD 12h	1.44573	5.13681	1.82908	0.00265	0.049412
Nckap1	ENSMUSG00000027002	chr2:80500511-80581380	Control 12h	Zeb1 KD 12h	1.33646	4.51959	1.75777	0.0004	0.0121731
Ndrg4	ENSMUSG00000036564	chr8:95676979-95715119	Control 12h	Zeb1 KD 12h	12.8516	43.1027	1.74583	5e-05	0.00212808
Necap1	ENSMUSG00000030327	chr6:122874473-122888941	Control 12h	Zeb1 KD 12h	50.8432	26.218	-0.955497	0.0011	0.0263171
Net1	ENSMUSG00000021215	chr13:3882564-3918220	Control 12h	Zeb1 KD 12h	18.2879	84.6046	2.20985	5e-05	0.00212808
Neurl1b	ENSMUSG00000034413	chr17:26414828-26446349	Control 12h	Zeb1 KD 12h	1.82023	5.93484	1.70509	5e-05	0.00212808
Nfe2l2	ENSMUSG00000015839	chr2:75675512-75704641	Control 12h	Zeb1 KD 12h	25.2721	50.0383	0.985484	0.0012	0.0278035
Nfkbie	ENSMUSG00000023947	chr17:45555715-45563169	Control 12h	Zeb1 KD 12h	42.8252	97.2083	1.18262	5e-05	0.00212808
Ngfrap1	NA	chrX:136270252-136271978	Control 12h	Zeb1 KD 12h	14.0971	66.8261	2.24501	5e-05	0.00212808
Ninj1	ENSMUSG00000037966	chr13:49187484-49196244	Control 12h	Zeb1 KD 12h	10.8663	24.7048	1.18493	0.0016	0.0341731
Nlgn2	ENSMUSG00000051790	chr11:69823121-69837784	Control 12h	Zeb1 KD 12h	2.83517	8.8266	1.63842	5e-05	0.00212808
Nlrc5	ENSMUSG00000074151	chr8:94422897-94527272	Control 12h	Zeb1 KD 12h	31.0083	93.1871	1.58747	5e-05	0.00212808
Nlrp3	ENSMUSG00000032691	chr11:59541567-59566956	Control 12h	Zeb1 KD 12h	4.23304	0.784672	-2.43153	5e-05	0.00212808
Nqo1	ENSMUSG00000003849	chr8:107388224-107403206	Control 12h	Zeb1 KD 12h	1.41505	10.9892	2.95716	5e-05	0.00212808
Nr4a3	ENSMUSG00000028341	chr4:48045152-48086447	Control 12h	Zeb1 KD 12h	20.1284	112.778	2.48618	5e-05	0.00212808
Nrp2	ENSMUSG00000025969	chr1:62703284-62818695	Control 12h	Zeb1 KD 12h	4.5408	42.2795	3.21894	5e-05	0.00212808
Nsmf	ENSMUSG00000006476	chr2:25054354-25062881	Control 12h	Zeb1 KD 12h	22.0457	7.50786	-1.55402	0.0007	0.0188599
Nt5c3	ENSMUSG00000029780	chr6:56882399-56923932	Control 12h	Zeb1 KD 12h	24.5503	49.3694	1.00788	0.0009	0.0225422
Nuak2	ENSMUSG00000009772	chr1:132316125-132333488	Control 12h	Zeb1 KD 12h	17.9681	33.6836	0.906604	0.0025	0.047752
Nucb2	ENSMUSG00000030659	chr7:116504368-116540584	Control 12h	Zeb1 KD 12h	5.06031	1.01471	-2.31816	0.0002	0.00701313
Nudt9	ENSMUSG00000029310	chr5:104044618-104065379	Control 12h	Zeb1 KD 12h	76.2299	202.143	1.40695	5e-05	0.00212808
Oas1a	ENSMUSG00000052776	chr5:120896255-120907521	Control 12h	Zeb1 KD 12h	46.793	122.17	1.38452	5e-05	0.00212808
Oas1g	ENSMUSG00000066861	chr5:120876141-120887613	Control 12h	Zeb1 KD 12h	13.186	48.0663	1.86602	5e-05	0.00212808
Oas3	ENSMUSG00000032661	chr5:120753097-120777661	Control 12h	Zeb1 KD 12h	17.6493	55.8005	1.66067	5e-05	0.00212808
Oasl1	ENSMUSG00000041827	chr5:114917317-114937915	Control 12h	Zeb1 KD 12h	175.794	390.401	1.15107	0.0002	0.00701313
Ocln	ENSMUSG00000021638	chr13:100496506-100552718	Control 12h	Zeb1 KD 12h	3.10837	16.8623	2.43957	5e-05	0.00212808
Ocstamp	ENSMUSG00000027670	chr2:165393759-165400405	Control 12h	Zeb1 KD 12h	1.66555	0.208731	-2.99628	0.0005	0.0146838
Oprd1	ENSMUSG00000050511	chr4:132110725-132144486	Control 12h	Zeb1 KD 12h	0.401561	4.92032	3.61506	5e-05	0.00212808
P2ry2	ENSMUSG00000032860	chr7:100996567-101012866	Control 12h	Zeb1 KD 12h	2.618	0.550631	-2.24931	0.0008	0.0208373
Pacsin1	ENSMUSG00000040276	chr17:27655508-27711106	Control 12h	Zeb1 KD 12h	0.456207	3.86352	3.08215	5e-05	0.00212808
Parp12	ENSMUSG00000038507	chr6:39086409-39118349	Control 12h	Zeb1 KD 12h	52.4815	96.9856	0.88596	0.00095	0.0236433
Parvb	ENSMUSG00000022438	chr15:84232042-84315688	Control 12h	Zeb1 KD 12h	3.38143	0.568036	-2.57358	0.00035	0.0108482
Pax6	ENSMUSG00000027168	chr2:105536079-105697364	Control 12h	Zeb1 KD 12h	9.52812	2.00377	-2.24948	5e-05	0.00212808
Pcgf5	ENSMUSG00000024805	chr19:36379066-36456192	Control 12h	Zeb1 KD 12h	22.9563	44.6984	0.961334	0.00265	0.049412
Pcnx	ENSMUSG00000021140	chr12:81860029-82000924	Control 12h	Zeb1 KD 12h	1.74657	3.61577	1.04977	0.0023	0.0445843
Pdcd1lg2	ENSMUSG00000016498	chr19:29410918-29471157	Control 12h	Zeb1 KD 12h	38.4724	181.184	2.23556	5e-05	0.00212808
Pdgfa	ENSMUSG00000025856	chr5:138976013-139000577	Control 12h	Zeb1 KD 12h	6.59087	18.6764	1.50268	0.0009	0.0225422
Pdia5	ENSMUSG00000022844	chr16:35397312-35490873	Control 12h	Zeb1 KD 12h	0.269644	3.75979	3.80152	0.00135	0.0303221
Pdzk1ip1	ENSMUSG00000028716	chr4:115088707-115093899	Control 12h	Zeb1 KD 12h	9.29477	34.2578	1.88194	0.0001	0.00394195
Perm1	ENSMUSG00000078486	chr4:156215867-156221307	Control 12h	Zeb1 KD 12h	3.89382	12.9851	1.7376	5e-05	0.00212808
Pglyrp1	ENSMUSG00000030413	chr7:18871330-18890459	Control 12h	Zeb1 KD 12h	21.8382	7.23883	-1.59303	0.00115	0.0270181
Phf11a	ENSMUSG00000044703	chr14:59276912-59297522	Control 12h	Zeb1 KD 12h	51.538	107.821	1.06494	0.00045	0.0134851
Phf11b	ENSMUSG00000091649	chr14:59320963-59341351	Control 12h	Zeb1 KD 12h	89.9226	181.744	1.01515	0.0004	0.0121731
Phlda2	ENSMUSG00000010760	chr7:143501544-143503150	Control 12h	Zeb1 KD 12h	5.31086	21.9676	2.04836	0.0006	0.0166624
Phldb1	ENSMUSG00000048537	chr9:44673232-44735198	Control 12h	Zeb1 KD 12h	2.19512	9.53261	2.11857	0.0001	0.00394195
Pi4k2b	ENSMUSG00000029186	chr5:52741573-52769340	Control 12h	Zeb1 KD 12h	29.2659	62.6297	1.09763	0.00015	0.00561162
Pigz	ENSMUSG00000045625	chr16:31933850-31946046	Control 12h	Zeb1 KD 12h	3.95402	25.1545	2.66942	5e-05	0.00212808
Pik3r1	ENSMUSG00000041417	chr13:101680562-101768217	Control 12h	Zeb1 KD 12h	12.5049	33.8271	1.43569	5e-05	0.00212808
Pirb	ENSMUSG00000058818	chr7:3711408-3720391	Control 12h	Zeb1 KD 12h	29.5997	11.7903	-1.32798	0.0001	0.00394195
Pkp2	ENSMUSG00000041957	chr16:16213317-16272712	Control 12h	Zeb1 KD 12h	0.100754	1.08268	3.4257	0.00265	0.049412
Pkp3	ENSMUSG00000054065	chr7:141078217-141090510	Control 12h	Zeb1 KD 12h	0.311634	4.7876	3.94138	5e-05	0.00212808
Pla2g4a	ENSMUSG00000056220	chr1:149829617-149961290	Control 12h	Zeb1 KD 12h	21.3922	4.91929	-2.12056	0.0001	0.00394195
Pla2g4f	ENSMUSG00000046971	chr2:120299956-120314165	Control 12h	Zeb1 KD 12h	37.7848	88.1789	1.22263	5e-05	0.00212808
Plbd1	ENSMUSG00000030214	chr6:136612069-136661928	Control 12h	Zeb1 KD 12h	250.783	110.789	-1.17863	0.0001	0.00394195
Plek	ENSMUSG00000020120	chr11:16971205-17079371	Control 12h	Zeb1 KD 12h	100.905	51.7211	-0.96417	0.0008	0.0208373
Plekhn1	ENSMUSG00000078485	chr4:156221455-156228542	Control 12h	Zeb1 KD 12h	24.1119	67.0722	1.47597	5e-05	0.00212808
Plekho2	ENSMUSG00000050721	chr9:65554385-65580040	Control 12h	Zeb1 KD 12h	107.012	58.5005	-0.871255	0.00185	0.0376637
Plekhs1	ENSMUSG00000035818	chr19:56461636-56486729	Control 12h	Zeb1 KD 12h	0.71326	3.14167	2.13903	0.0021	0.04146
Plgrkt	ENSMUSG00000016495	chr19:29348598-29367390	Control 12h	Zeb1 KD 12h	576.087	1310.48	1.18574	0.00015	0.00561162
Plscr1	ENSMUSG00000032369	chr9:92249749-92272278	Control 12h	Zeb1 KD 12h	39.2893	14.4139	-1.44668	0.0002	0.00701313
Plxna1	ENSMUSG00000030084	chr6:89304629-89362620	Control 12h	Zeb1 KD 12h	13.4669	6.42064	-1.06863	0.00155	0.033532
Pml	ENSMUSG00000036986	chr9:58218075-58249786	Control 12h	Zeb1 KD 12h	23.5524	53.0856	1.17245	5e-05	0.00212808
Pmvk	ENSMUSG00000027952	chr3:89454540-89469013	Control 12h	Zeb1 KD 12h	86.3345	163.554	0.921758	0.00115	0.0270181
Ppfia3	ENSMUSG00000003863	chr7:45339121-45370583	Control 12h	Zeb1 KD 12h	5.87957	18.088	1.62125	0.0006	0.0166624
Ppfibp2	ENSMUSG00000036528	chr7:107595206-107758032	Control 12h	Zeb1 KD 12h	27.2052	78.5848	1.53037	5e-05	0.00212808
Ppif	ENSMUSG00000021868	chr14:25694153-25700468	Control 12h	Zeb1 KD 12h	27.7629	98.843	1.83198	5e-05	0.00212808
Ppp1r14a	ENSMUSG00000037166	chr7:29289307-29293801	Control 12h	Zeb1 KD 12h	9.48228	2.19612	-2.11028	0.0013	0.0294809
Prkcb	ENSMUSG00000052889	chr7:122288750-122634402	Control 12h	Zeb1 KD 12h	101.288	46.17	-1.13344	0.0013	0.0294809
Prkcz	ENSMUSG00000029053	chr4:155260128-155361361	Control 12h	Zeb1 KD 12h	0.691889	3.01611	2.12407	0.00075	0.0198429
Prr5l	ENSMUSG00000032841	chr2:101714284-101883256	Control 12h	Zeb1 KD 12h	6.65007	27.5316	2.04965	5e-05	0.00212808
Psca	ENSMUSG00000022598	chr15:74714838-74717069	Control 12h	Zeb1 KD 12h	0	1.18454	Inf	5e-05	0.00212808
Psen2	ENSMUSG00000010609	chr1:180227003-180274963	Control 12h	Zeb1 KD 12h	23.5214	8.15888	-1.52753	5e-05	0.00212808
Pstpip1	ENSMUSG00000032322	chr9:56089961-56128888	Control 12h	Zeb1 KD 12h	45.2433	21.6177	-1.06549	0.001	0.0246268
Pstpip2	ENSMUSG00000025429	chr18:77793258-77882007	Control 12h	Zeb1 KD 12h	36.7581	75.0023	1.02887	0.0019	0.0383493
Pter	ENSMUSG00000026730	chr2:12924040-13003455	Control 12h	Zeb1 KD 12h	1.00542	0.119937	-3.06745	0.0014	0.0312065
Ptger2	ENSMUSG00000037759	chr14:44851234-45006900	Control 12h	Zeb1 KD 12h	3.51035	0.453622	-2.95205	5e-05	0.00212808
Ptgs2	ENSMUSG00000032487	chr1:150100030-150108227	Control 12h	Zeb1 KD 12h	3.90883	0.299748	-3.70491	5e-05	0.00212808
Ptpn12	ENSMUSG00000028771	chr5:20986644-21055911	Control 12h	Zeb1 KD 12h	20.0803	7.84025	-1.35681	0.00035	0.0108482
Ptpn22	ENSMUSG00000027843	chr3:103859794-103912247	Control 12h	Zeb1 KD 12h	36.4771	16.089	-1.18092	0.00025	0.00834304
Ptpn3	ENSMUSG00000038764	chr4:57190840-57307305	Control 12h	Zeb1 KD 12h	3.8757	10.6202	1.45428	0.0005	0.0146838
Ptpn7	ENSMUSG00000031506	chr1:135132699-135145317	Control 12h	Zeb1 KD 12h	9.67224	2.02432	-2.25642	5e-05	0.00212808
Ptprc	ENSMUSG00000026395	chr1:138062860-138175708	Control 12h	Zeb1 KD 12h	128.276	71.7242	-0.838724	0.0023	0.0445843
Pyhin1	NA	chr1:173630916-173647928	Control 12h	Zeb1 KD 12h	24.7874	63.4214	1.35537	5e-05	0.00212808
Qpct	ENSMUSG00000024084	chr17:79051905-79090243	Control 12h	Zeb1 KD 12h	46.4266	20.3197	-1.19207	0.00095	0.0236433
Rab11fip4	ENSMUSG00000017639	chr11:79591211-79698023	Control 12h	Zeb1 KD 12h	4.37306	13.6947	1.6469	5e-05	0.00212808
Rab20	ENSMUSG00000031504	chr8:11453517-11480241	Control 12h	Zeb1 KD 12h	123.385	281.66	1.19078	0.0002	0.00701313
Rab24	ENSMUSG00000034789	chr13:55319222-55321980	Control 12h	Zeb1 KD 12h	34.891	15.6163	-1.1598	0.0005	0.0146838
Rab31	ENSMUSG00000056515	chr17:65651725-65772752	Control 12h	Zeb1 KD 12h	9.19284	3.87245	-1.24726	0.0017	0.0355336
Rab3d	ENSMUSG00000019066	chr9:21907490-21918192	Control 12h	Zeb1 KD 12h	2.84952	10.5089	1.88282	0.00155	0.033532
Rab7b	ENSMUSG00000052688	chr1:131688694-131715439	Control 12h	Zeb1 KD 12h	15.982	5.56432	-1.52217	0.0008	0.0208373
Rac3	ENSMUSG00000018012	chr11:120721469-120723969	Control 12h	Zeb1 KD 12h	4.25344	15.7883	1.89216	0.0016	0.0341731
Ramp3	ENSMUSG00000041046	chr11:6650147-6677475	Control 12h	Zeb1 KD 12h	3.39923	11.3762	1.74274	0.00115	0.0270181
Rasgrf2	ENSMUSG00000021708	chr13:91880399-92131656	Control 12h	Zeb1 KD 12h	1.6644	0.279684	-2.57313	0.00125	0.0287353
Rassf3	ENSMUSG00000025795	chr10:121410349-121476250	Control 12h	Zeb1 KD 12h	20.3407	43.9555	1.11167	0.00015	0.00561162
Rassf7	ENSMUSG00000038618	chr7:141215859-141218658	Control 12h	Zeb1 KD 12h	14.8115	41.377	1.48211	0.0001	0.00394195
Rbpms	ENSMUSG00000031586	chr8:33782642-33929863	Control 12h	Zeb1 KD 12h	1.66832	0.234113	-2.83312	0.0013	0.0294809
Rcsd1	ENSMUSG00000040723	chr1:165646515-165709757	Control 12h	Zeb1 KD 12h	34.4971	80.4749	1.22206	5e-05	0.00212808
Rgs1	ENSMUSG00000026358	chr1:144242295-144249242	Control 12h	Zeb1 KD 12h	154.594	771.206	2.31863	5e-05	0.00212808
Rhbdf1	ENSMUSG00000020282	chr11:32209584-32222300	Control 12h	Zeb1 KD 12h	2.61145	17.1223	2.71295	5e-05	0.00212808
Rhbdl3	ENSMUSG00000017692	chr11:80300911-80355955	Control 12h	Zeb1 KD 12h	1.3344	7.80934	2.54901	0.0002	0.00701313
Rhoc	ENSMUSG00000002233	chr3:104788374-104794459	Control 12h	Zeb1 KD 12h	24.9035	61.6098	1.30681	0.00015	0.00561162
Rhov	ENSMUSG00000034226	chr2:119269200-119271272	Control 12h	Zeb1 KD 12h	1.71004	8.01439	2.22856	5e-05	0.00212808
Rinl	ENSMUSG00000051735	chr7:28788968-28798963	Control 12h	Zeb1 KD 12h	43.167	18.7898	-1.19998	0.00025	0.00834304
Rnaset2a	ENSMUSG00000095687	chr17:8128609-8148097	Control 12h	Zeb1 KD 12h	10.0939	40.6816	2.01089	5e-05	0.00212808
Rnaset2b	ENSMUSG00000094724	chr17:6978859-7011299	Control 12h	Zeb1 KD 12h	8.74222	26.2699	1.58734	0.0009	0.0225422
Rnd3	ENSMUSG00000017144	chr2:51130437-51149111	Control 12h	Zeb1 KD 12h	8.08545	21.7946	1.43057	5e-05	0.00212808
Rnf115	ENSMUSG00000028098	chr3:96727663-96791638	Control 12h	Zeb1 KD 12h	50.7645	95.1819	0.906867	0.0015	0.0326306
Rnf19b	ENSMUSG00000028793	chr4:129058270-129085886	Control 12h	Zeb1 KD 12h	119.736	277.531	1.2128	5e-05	0.00212808
Rpp25	ENSMUSG00000062309	chr9:57504101-57505447	Control 12h	Zeb1 KD 12h	0.59378	3.33846	2.49118	0.00255	0.0483143
Rtn4rl1	ENSMUSG00000045287	chr11:75193782-75267769	Control 12h	Zeb1 KD 12h	0.746765	3.56396	2.25476	5e-05	0.00212808
S100a11	ENSMUSG00000027907	chr3:93520487-93526287	Control 12h	Zeb1 KD 12h	680.632	2691.74	1.98359	5e-05	0.00212808
S1pr1	ENSMUSG00000045092	chr3:115710432-115715072	Control 12h	Zeb1 KD 12h	0.63001	2.99225	2.24778	0.00025	0.00834304
Samsn1	ENSMUSG00000022876	chr16:75858792-76022270	Control 12h	Zeb1 KD 12h	17.2014	35.7415	1.05507	0.0011	0.0263171
Sap30	ENSMUSG00000031609	chr8:57482706-57487860	Control 12h	Zeb1 KD 12h	62.1132	121.214	0.964585	0.00085	0.0218012
Scarf2	ENSMUSG00000012017	chr16:17797281-17808287	Control 12h	Zeb1 KD 12h	5.23114	0.704521	-2.89241	5e-05	0.00212808
Scimp	ENSMUSG00000057135	chr11:70790931-70812586	Control 12h	Zeb1 KD 12h	19.1443	4.67226	-2.03472	0.0002	0.00701313
Scn4b	ENSMUSG00000046480	chr9:45138436-45154152	Control 12h	Zeb1 KD 12h	0.208711	1.12625	2.43195	0.00165	0.0349235
Scube3	ENSMUSG00000038677	chr17:28142315-28174852	Control 12h	Zeb1 KD 12h	1.82048	6.91682	1.92579	0.0001	0.00394195
Sdad1	ENSMUSG00000029415	chr5:92284009-92310479	Control 12h	Zeb1 KD 12h	23.9489	9.55022	-1.32636	0.00025	0.00834304
Sdc2	ENSMUSG00000022261	chr15:32920722-33034730	Control 12h	Zeb1 KD 12h	2.31037	0.376698	-2.61664	0.00105	0.025537
Sdc4	ENSMUSG00000017009	chr2:164424246-164443887	Control 12h	Zeb1 KD 12h	9.53474	37.0485	1.95815	5e-05	0.00212808
Sec11c	ENSMUSG00000024516	chr18:65800548-65817665	Control 12h	Zeb1 KD 12h	174.408	73.1091	-1.25434	5e-05	0.00212808
Sec14l2	ENSMUSG00000003585	chr11:4097038-4123415	Control 12h	Zeb1 KD 12h	1.34124	6.18843	2.20601	0.00015	0.00561162
Sema3b	ENSMUSG00000057969	chr9:107597673-107609229	Control 12h	Zeb1 KD 12h	3.08622	0.858353	-1.8462	0.00035	0.0108482
Sema4b	ENSMUSG00000030539	chr7:80186840-80226527	Control 12h	Zeb1 KD 12h	0.392665	2.14928	2.45248	0.0003	0.00970826
Sema4c	ENSMUSG00000026121	chr1:36548638-36683183	Control 12h	Zeb1 KD 12h	12.3797	34.4938	1.47836	5e-05	0.00212808
Sema6d	ENSMUSG00000027200	chr2:124089968-124667770	Control 12h	Zeb1 KD 12h	61.5944	120.106	0.963434	0.00135	0.0303221
Serinc5	ENSMUSG00000021703	chr13:92611137-92711944	Control 12h	Zeb1 KD 12h	1.26806	4.18083	1.72116	0.0002	0.00701313
Serpina3g	NA	chr12:104236244-104241939	Control 12h	Zeb1 KD 12h	37.4159	9.70498	-1.94686	5e-05	0.00212808
Serpine1	ENSMUSG00000037411	chr5:137061503-137072268	Control 12h	Zeb1 KD 12h	18.6097	2.96703	-2.64897	5e-05	0.00212808
Serpine2	ENSMUSG00000026249	chr1:79794196-79861180	Control 12h	Zeb1 KD 12h	0.287689	2.68472	3.22219	0.00015	0.00561162
Sesn2	ENSMUSG00000028893	chr4:132492031-132510501	Control 12h	Zeb1 KD 12h	20.1853	37.3592	0.888157	0.00135	0.0303221
Sfn	ENSMUSG00000047281	chr4:133600555-133602168	Control 12h	Zeb1 KD 12h	5.17312	14.7988	1.51637	0.00055	0.0156817
Sh2b3	ENSMUSG00000042594	chr5:121711336-121837646	Control 12h	Zeb1 KD 12h	16.57	5.71519	-1.5357	0.0008	0.0208373
Sh3d21	ENSMUSG00000073758	chr4:126150601-126163491	Control 12h	Zeb1 KD 12h	0.885568	6.31943	2.83512	5e-05	0.00212808
Sh3pxd2a	ENSMUSG00000053617	chr19:47260173-47464411	Control 12h	Zeb1 KD 12h	2.32252	6.34324	1.44953	5e-05	0.00212808
Sh3pxd2b	ENSMUSG00000040711	chr11:32347819-32428173	Control 12h	Zeb1 KD 12h	26.6991	12.2952	-1.11869	0.00015	0.00561162
Sh3yl1	ENSMUSG00000020669	chr12:30911667-30960162	Control 12h	Zeb1 KD 12h	0.664254	15.872	4.57861	5e-05	0.00212808
Sidt2	ENSMUSG00000034908	chr9:45937856-45955247	Control 12h	Zeb1 KD 12h	19.0347	42.8362	1.1702	0.00055	0.0156817
Sirpa	ENSMUSG00000037902	chr2:129592834-129632228	Control 12h	Zeb1 KD 12h	1.22796	0.179821	-2.77163	0.00085	0.0218012
Sirt1	ENSMUSG00000020063	chr10:63319004-63381704	Control 12h	Zeb1 KD 12h	16.8461	40.7208	1.27335	5e-05	0.00212808
Slamf1	ENSMUSG00000015316	chr1:171767126-171801184	Control 12h	Zeb1 KD 12h	16.7387	0.678991	-4.62365	5e-05	0.00212808
Slamf7	ENSMUSG00000038179	chr1:171632402-171653035	Control 12h	Zeb1 KD 12h	12.7168	43.8239	1.78498	5e-05	0.00212808
Slamf8	ENSMUSG00000053318	chr1:172581757-172590568	Control 12h	Zeb1 KD 12h	17.3903	4.53729	-1.93839	5e-05	0.00212808
Slamf9	ENSMUSG00000026548	chr1:172475357-172478575	Control 12h	Zeb1 KD 12h	198.081	58.9278	-1.74907	5e-05	0.00212808
Slc22a21	ENSMUSG00000063652	chr11:53949964-53980332	Control 12h	Zeb1 KD 12h	4.82708	1.26403	-1.93311	0.0004	0.0121731
Slc25a13	ENSMUSG00000015112	chr6:6041217-6217173	Control 12h	Zeb1 KD 12h	8.48253	1.91567	-2.14664	5e-05	0.00212808
Slc25a24	ENSMUSG00000040322	chr3:109123148-109168457	Control 12h	Zeb1 KD 12h	20.5548	10.6751	-0.945228	0.00165	0.0349235
Slc38a1	ENSMUSG00000023169	chr15:96571417-96642913	Control 12h	Zeb1 KD 12h	2.84723	0.910839	-1.64429	5e-05	0.00212808
Slc41a2	ENSMUSG00000034591	chr10:83230847-83337882	Control 12h	Zeb1 KD 12h	0.957406	3.5387	1.88602	0.0019	0.0383493
Slc44a4	ENSMUSG00000007034	chr17:34914465-34930436	Control 12h	Zeb1 KD 12h	1.55292	15.2743	3.29805	5e-05	0.00212808
Slc52a3	ENSMUSG00000027463	chr2:151996510-152009258	Control 12h	Zeb1 KD 12h	4.31497	16.8295	1.96357	5e-05	0.00212808
Slc6a8	ENSMUSG00000019558	chrX:73673149-73682502	Control 12h	Zeb1 KD 12h	3.07175	22.7213	2.88691	5e-05	0.00212808
Slc9a3r1	ENSMUSG00000020733	chr11:115163340-115181181	Control 12h	Zeb1 KD 12h	32.5	180.359	2.47236	5e-05	0.00212808
Slc9a3r2	ENSMUSG00000002504	chr17:24639281-24650305	Control 12h	Zeb1 KD 12h	3.1229	15.1749	2.28073	5e-05	0.00212808
Slfn1	ENSMUSG00000078763	chr11:83116848-83122670	Control 12h	Zeb1 KD 12h	1.3274	22.7602	4.09984	5e-05	0.00212808
Slfn9	ENSMUSG00000069793	chr11:82979628-82991830	Control 12h	Zeb1 KD 12h	13.7826	26.8878	0.964108	0.0026	0.0491823
Smad3	ENSMUSG00000032402	chr9:63646766-63757994	Control 12h	Zeb1 KD 12h	1.86949	7.00032	1.90478	0.00085	0.0218012
Smim3	ENSMUSG00000038059	chr18:60474192-60501983	Control 12h	Zeb1 KD 12h	25.3792	50.8883	1.00368	0.00135	0.0303221
Smox	ENSMUSG00000027333	chr2:131491495-131525922	Control 12h	Zeb1 KD 12h	1.77053	18.5315	3.38772	5e-05	0.00212808
Sms	ENSMUSG00000071708	chrX:157443854-157492287	Control 12h	Zeb1 KD 12h	48.6754	19.4872	-1.32067	0.00015	0.00561162
Snn	ENSMUSG00000037972	chr16:11066297-11134650	Control 12h	Zeb1 KD 12h	14.9036	47.3509	1.66773	5e-05	0.00212808
Snx11	ENSMUSG00000020876	chr11:96766801-96777559	Control 12h	Zeb1 KD 12h	26.2487	55.7015	1.08547	0.0014	0.0312065
Socs2	ENSMUSG00000020027	chr10:95385361-95417180	Control 12h	Zeb1 KD 12h	31.1183	63.1846	1.02181	0.00175	0.0361923
Socs3	ENSMUSG00000053113	chr11:117966078-117970047	Control 12h	Zeb1 KD 12h	91.991	45.4373	-1.01762	0.00215	0.0421637
Sorl1	ENSMUSG00000049313	chr9:41964719-42124297	Control 12h	Zeb1 KD 12h	0.204318	6.07315	4.89356	0.00255	0.0483143
Sos1	ENSMUSG00000024241	chr17:80393751-80480453	Control 12h	Zeb1 KD 12h	15.3518	6.79107	-1.1767	0.0001	0.00394195
Spint2	ENSMUSG00000074227	chr7:29256322-29281912	Control 12h	Zeb1 KD 12h	81.5807	234	1.52021	5e-05	0.00212808
Spock1	ENSMUSG00000056222	chr13:57421194-57908314	Control 12h	Zeb1 KD 12h	22.4845	156.774	2.80168	5e-05	0.00212808
Sptbn1	ENSMUSG00000020315	chr11:30099394-30280491	Control 12h	Zeb1 KD 12h	1.19915	7.70864	2.68446	5e-05	0.00212808
Sqstm1	ENSMUSG00000015837	chr11:50174443-50210827	Control 12h	Zeb1 KD 12h	278.794	660.733	1.24487	5e-05	0.00212808
Src	ENSMUSG00000027646	chr2:157418443-157471862	Control 12h	Zeb1 KD 12h	0.478058	3.76282	2.97656	5e-05	0.00212808
Srgap3	ENSMUSG00000030257	chr6:112717970-112949330	Control 12h	Zeb1 KD 12h	10.7497	3.94691	-1.4455	5e-05	0.00212808
Srp54a	ENSMUSG00000073079	chr12:55089201-55112891	Control 12h	Zeb1 KD 12h	1.34764	0	-Inf	5e-05	0.00212808
Ssh1	ENSMUSG00000042121	chr5:113937093-113993894	Control 12h	Zeb1 KD 12h	14.618	32.642	1.15898	0.00025	0.00834304
Ssh3	ENSMUSG00000034616	chr19:4261667-4269172	Control 12h	Zeb1 KD 12h	1.98312	14.7856	2.89835	5e-05	0.00212808
St14	ENSMUSG00000031995	chr9:31089401-31131853	Control 12h	Zeb1 KD 12h	10.5866	130.221	3.62066	5e-05	0.00212808
Stap1	ENSMUSG00000029254	chr5:86071745-86106125	Control 12h	Zeb1 KD 12h	101.126	26.2569	-1.94538	5e-05	0.00212808
Stap2	ENSMUSG00000038781	chr17:55997080-56005570	Control 12h	Zeb1 KD 12h	19.2346	45.5648	1.24422	5e-05	0.00212808
Stard10	ENSMUSG00000030688	chr7:101317085-101346626	Control 12h	Zeb1 KD 12h	3.89447	32.7438	3.07172	5e-05	0.00212808
Stat2	ENSMUSG00000040033	chr10:128270575-128292849	Control 12h	Zeb1 KD 12h	53.5648	105.065	0.971926	0.0006	0.0166624
Stat5b	ENSMUSG00000020919	chr11:100780730-100850724	Control 12h	Zeb1 KD 12h	24.428	54.5179	1.15819	0.0002	0.00701313
Stfa2	ENSMUSG00000022902	chr16:36403945-36408363	Control 12h	Zeb1 KD 12h	17.3066	66.9532	1.95183	0.0001	0.00394195
Stra6	ENSMUSG00000032327	chr9:58028676-58153996	Control 12h	Zeb1 KD 12h	4.61948	0.55917	-3.04637	5e-05	0.00212808
Stx3	ENSMUSG00000041488	chr19:11775117-11819403	Control 12h	Zeb1 KD 12h	6.97087	19.2474	1.46526	5e-05	0.00212808
Stxbp1	ENSMUSG00000026797	chr2:32787601-32848168	Control 12h	Zeb1 KD 12h	5.90218	17.9507	1.60472	5e-05	0.00212808
Suco	ENSMUSG00000040297	chr1:161816113-161876682	Control 12h	Zeb1 KD 12h	114.164	18.0416	-2.66172	5e-05	0.00212808
Susd6	ENSMUSG00000021133	chr12:80790531-80880832	Control 12h	Zeb1 KD 12h	64.8454	34.7896	-0.898346	0.0018	0.0367732
Synj2	ENSMUSG00000023805	chr17:5941279-6079741	Control 12h	Zeb1 KD 12h	0.0439261	0.989083	4.49294	5e-05	0.00212808
Sytl2	ENSMUSG00000030616	chr7:90302251-90410719	Control 12h	Zeb1 KD 12h	0.0544367	2.00811	5.20511	5e-05	0.00212808
Tagln2	ENSMUSG00000026547	chr1:172500046-172507380	Control 12h	Zeb1 KD 12h	683.239	1390.94	1.0256	0.00075	0.0198429
Tbc1d10a	ENSMUSG00000034412	chr11:4186788-4215505	Control 12h	Zeb1 KD 12h	28.8236	58.8912	1.0308	0.00045	0.0134851
Tbc1d2	ENSMUSG00000039813	chr4:46604389-46650209	Control 12h	Zeb1 KD 12h	0.328201	2.01726	2.61975	0.0011	0.0263171
Tbc1d4	ENSMUSG00000033083	chr14:101442359-101609191	Control 12h	Zeb1 KD 12h	9.52581	23.9116	1.3278	0.00015	0.00561162
Tcn2	ENSMUSG00000020432	chr11:3917191-3932159	Control 12h	Zeb1 KD 12h	0.345452	4.49779	3.70266	5e-05	0.00212808
Tdh	ENSMUSG00000021953	chr14:63492346-63509092	Control 12h	Zeb1 KD 12h	0	0.722732	Inf	5e-05	0.00212808
Tead3	ENSMUSG00000002249	chr17:28331670-28350805	Control 12h	Zeb1 KD 12h	0.0438522	2.01203	5.51986	0.00035	0.0108482
Tgif1	ENSMUSG00000047407	chr17:70844204-70853546	Control 12h	Zeb1 KD 12h	26.5659	53.4318	1.00813	0.0017	0.0355336
Them6	ENSMUSG00000056665	chr15:74721203-74728034	Control 12h	Zeb1 KD 12h	6.21784	20.9043	1.74932	5e-05	0.00212808
Tifab	ENSMUSG00000049625	chr13:56173702-56178885	Control 12h	Zeb1 KD 12h	21.2743	10.6423	-0.999302	0.0016	0.0341731
Timd4	ENSMUSG00000055546	chr11:46810799-46844332	Control 12h	Zeb1 KD 12h	64.1791	34.2375	-0.906526	0.0022	0.0430007
Tinagl1	ENSMUSG00000028776	chr4:130164453-130175122	Control 12h	Zeb1 KD 12h	0	1.34169	Inf	5e-05	0.00212808
Tle3	ENSMUSG00000032280	chr9:61372365-61418497	Control 12h	Zeb1 KD 12h	30.5971	65.3411	1.09459	0.00065	0.0178818
Tlr3	ENSMUSG00000031639	chr8:45395664-45411080	Control 12h	Zeb1 KD 12h	11.6293	4.944	-1.23402	0.00075	0.0198429
Tm4sf5	ENSMUSG00000018919	chr11:70505243-70511178	Control 12h	Zeb1 KD 12h	1.52513	8.77017	2.52368	0.0011	0.0263171
Tmed8	ENSMUSG00000034111	chr12:87166241-87213541	Control 12h	Zeb1 KD 12h	4.86873	2.36556	-1.04137	0.00265	0.049412
Tmem173	ENSMUSG00000024349	chr18:35733677-35740554	Control 12h	Zeb1 KD 12h	17.5304	7.16853	-1.29011	0.0004	0.0121731
Tmem176a	ENSMUSG00000023367	chr6:48833817-48847071	Control 12h	Zeb1 KD 12h	396.21	94.8022	-2.06327	5e-05	0.00212808
Tmem176b	ENSMUSG00000029810	chr6:48833817-48847071	Control 12h	Zeb1 KD 12h	319.882	63.6459	-2.3294	5e-05	0.00212808
Tmem184b	ENSMUSG00000009035	chr15:79360683-79403303	Control 12h	Zeb1 KD 12h	18.547	36.4717	0.975591	0.0009	0.0225422
Tmem229b	ENSMUSG00000046157	chr12:78961794-79007627	Control 12h	Zeb1 KD 12h	48.8437	16.8864	-1.53231	5e-05	0.00212808
Tmem25	ENSMUSG00000002032	chr9:44793775-44799307	Control 12h	Zeb1 KD 12h	0.253209	2.79329	3.46357	0.0003	0.00970826
Tnfrsf10b	ENSMUSG00000022074	chr14:69767471-69784403	Control 12h	Zeb1 KD 12h	1.65803	5.04045	1.60409	0.001	0.0246268
Tnfrsf1b	ENSMUSG00000028599	chr4:145213462-145246870	Control 12h	Zeb1 KD 12h	71.6714	130.888	0.868866	0.00145	0.0320172
Tnfrsf21	ENSMUSG00000023915	chr17:43016554-43089188	Control 12h	Zeb1 KD 12h	6.47929	1.29374	-2.32429	5e-05	0.00212808
Tnfsf15	ENSMUSG00000050395	chr4:63727083-63745113	Control 12h	Zeb1 KD 12h	3.42841	42.4016	3.62851	5e-05	0.00212808
Tnip3	ENSMUSG00000044162	chr6:65525312-65634040	Control 12h	Zeb1 KD 12h	377.607	141.22	-1.41894	5e-05	0.00212808
Tnnt2	ENSMUSG00000026414	chr1:135836353-135852260	Control 12h	Zeb1 KD 12h	2.16652	28.8722	3.73623	5e-05	0.00212808
Tob1	ENSMUSG00000037573	chr11:94211453-94215495	Control 12h	Zeb1 KD 12h	3.1815	10.057	1.66042	0.0002	0.00701313
Tpi1	ENSMUSG00000023456	chr6:124808660-124814296	Control 12h	Zeb1 KD 12h	249.047	126.351	-0.978985	0.00055	0.0156817
Tpm2	ENSMUSG00000028464	chr4:43514710-43523765	Control 12h	Zeb1 KD 12h	25.8711	8.67333	-1.57668	0.0009	0.0225422
Traf4	ENSMUSG00000017386	chr11:78158498-78165589	Control 12h	Zeb1 KD 12h	3.35692	14.3069	2.09151	5e-05	0.00212808
Trib1	ENSMUSG00000032501	chr15:59648349-59656550	Control 12h	Zeb1 KD 12h	6.98318	43.8988	2.65222	5e-05	0.00212808
Trim25	ENSMUSG00000000275	chr11:88999375-89020293	Control 12h	Zeb1 KD 12h	33.8665	71.8553	1.08524	0.00245	0.0469497
Trim43b	ENSMUSG00000079162	chr9:89084623-89092835	Control 12h	Zeb1 KD 12h	0.305651	3.03314	3.31085	0.0004	0.0121731
Trim7	ENSMUSG00000040350	chr11:48825345-48853493	Control 12h	Zeb1 KD 12h	1.86138	6.67346	1.84206	0.0011	0.0263171
Triobp	ENSMUSG00000033088	chr15:78947723-79005867	Control 12h	Zeb1 KD 12h	38.7245	72.645	0.907617	0.0017	0.0355336
Trip10	ENSMUSG00000019487	chr17:57249450-57263697	Control 12h	Zeb1 KD 12h	2.20043	5.79005	1.39579	0.00265	0.049412
Trpm4	ENSMUSG00000038260	chr7:45302631-45333780	Control 12h	Zeb1 KD 12h	3.94587	21.193	2.42517	0.0007	0.0188599
Trpv2	ENSMUSG00000018507	chr11:62574485-62600515	Control 12h	Zeb1 KD 12h	17.0542	7.66046	-1.15462	0.001	0.0246268
Tspo	ENSMUSG00000041736	chr15:83563591-83574203	Control 12h	Zeb1 KD 12h	224.061	779.259	1.79821	5e-05	0.00212808
Tspyl3	ENSMUSG00000074671	chr2:153222369-153225441	Control 12h	Zeb1 KD 12h	16.4366	5.58986	-1.55603	5e-05	0.00212808
Ttc39a	ENSMUSG00000028555	chr4:109406622-109444745	Control 12h	Zeb1 KD 12h	41.6768	84.5761	1.021	0.00035	0.0108482
Txndc17	ENSMUSG00000020803	chr11:72207546-72210015	Control 12h	Zeb1 KD 12h	85.5983	180.246	1.07431	0.0003	0.00970826
Upp1	ENSMUSG00000020407	chr11:9118102-9136170	Control 12h	Zeb1 KD 12h	5.3391	37.1477	2.7986	5e-05	0.00212808
Vat1	ENSMUSG00000034993	chr11:101458744-101471853	Control 12h	Zeb1 KD 12h	3.29601	8.40039	1.34973	0.0018	0.0367732
Vgf	ENSMUSG00000037428	chr5:137026391-137033351	Control 12h	Zeb1 KD 12h	34.7669	11.5519	-1.58958	5e-05	0.00212808
Vsir	ENSMUSG00000020101	chr10:60302747-60696490	Control 12h	Zeb1 KD 12h	44.1389	16.5079	-1.4189	0.0006	0.0166624
Vwa1	ENSMUSG00000042116	chr4:155761177-155776161	Control 12h	Zeb1 KD 12h	5.25668	1.47714	-1.83134	0.001	0.0246268
Was	ENSMUSG00000031165	chrX:8081452-8090498	Control 12h	Zeb1 KD 12h	32.3594	9.75289	-1.73028	5e-05	0.00212808
Wbp5	NA	chrX:136245078-136247139	Control 12h	Zeb1 KD 12h	4.09509	24.3884	2.57422	0.00015	0.00561162
Wdr91	ENSMUSG00000058486	chr6:34880425-34910876	Control 12h	Zeb1 KD 12h	39.4919	81.0467	1.0372	0.0005	0.0146838
Wfdc17	ENSMUSG00000069792	chr11:83703990-83706268	Control 12h	Zeb1 KD 12h	75.52	24.8566	-1.60323	0.0001	0.00394195
Wfdc21	ENSMUSG00000051748	chr11:83746939-83752642	Control 12h	Zeb1 KD 12h	22.5996	76.2982	1.75535	0.00025	0.00834304
Ybx3	ENSMUSG00000030189	chr6:131364854-131388476	Control 12h	Zeb1 KD 12h	35.7011	16.4995	-1.11354	0.00065	0.0178819
Zbed3	ENSMUSG00000041995	chr13:95325236-95337841	Control 12h	Zeb1 KD 12h	14.8722	58.0547	1.9648	5e-05	0.00212808
Zbp1	ENSMUSG00000027514	chr2:173206611-173218923	Control 12h	Zeb1 KD 12h	73.0196	148.224	1.02142	0.00195	0.0390898
Zbtb38	ENSMUSG00000040433	chr9:96682769-96752831	Control 12h	Zeb1 KD 12h	4.33233	10.5174	1.27956	0.0006	0.0166624
Zc3h12c	ENSMUSG00000035164	chr9:52111984-52168111	Control 12h	Zeb1 KD 12h	7.80221	19.3647	1.31148	5e-05	0.00212808
Zeb1	ENSMUSG00000024238	chr18:5491502-5775467	Control 12h	Zeb1 KD 12h	12.795	3.91392	-1.70889	5e-05	0.00212808
Zfp36l1	ENSMUSG00000021127	chr12:80107759-80113013	Control 12h	Zeb1 KD 12h	45.3021	201.766	2.15504	5e-05	0.00212808
Zmiz1	ENSMUSG00000007817	chr14:25455736-25666743	Control 12h	Zeb1 KD 12h	21.5422	45.796	1.08806	0.00025	0.00834304
