# Supplementary material for: Importance of EMT Factor ZEB1 in cDC1 “MutuDC Line” Mediated Induction of Th1 Immune Response
Source: Front Immunol. 2018 Nov 13;9:2604. doi: 10.3389/fimmu.2018.02604 (PMC6243008; doi:10.3389/fimmu.2018.02604)
Supplement: Supplementary file 2 [file Table_2.XLSX]

## Sheet: sheet 1
Gene Name	Control 0h FPKM	Zeb1 KD 0h FPKM	0h Log2(FC)	Control 6h FPKM	Zeb1 KD 6h FPKM	6h log2fc	Control 12h FPKM	Zeb1 KD 12h FPKM	12h log2fc
Adcy6	0.124717	1.03036	3.04642	1.97124	13.4199	2.7672	4.59043	42.7323	3.21863
Adcy9	0.187438	1.32833	2.82512	0.151665	0.662673	2.12741	0.201088	0.958545	2.25302
Ahnak	0.084807	0.156587	0.884712	3.43814	5.03465	0.550263	0.734289	1.9694	1.42334
Blnk	0.0774794	0.664515	3.10042	8.61215	37.2956	2.11456	5.70516	52.4855	3.20158
Btk	37.4125	30.1696	-0.310427	13.5395	9.37826	-0.529779	23.2566	12.0409	-0.949697
C1qa	19.9604	26.782	0.424124	133.526	127.411	-0.067623	167.563	357.06	1.09146
C1qb	10.2248	10.034	-0.0271831	162.174	155.742	-0.0583837	210.426	427.671	1.02319
C1qc	17.4129	18.9853	0.124723	166.285	147.504	-0.172908	149.593	317.647	1.08638
C3ar1	1.36377	0.177418	-2.94237	38.0977	23.4542	-0.699854	65.5194	32.8535	-0.995876
Casp3	38.3401	49.8542	0.37886	37.4144	64.2182	0.779389	41.8608	91.4933	1.12807
Casp4	0	0	0	6.5948	0.336308	-4.29347	4.80412	0.293625	-4.03223
Ccr7	0.417918	2.08656	2.31983	499.758	1085.65	1.11925	359.947	1421.31	1.98136
Cd1d1	1.26326	0.355935	-1.82747	2.72436	0.541508	-2.33087	7.90428	0.361467	-4.4507
Cd209c	0.202494	0.901106	2.15382	0.690527	1.19179	0.787361	0.913131	3.92753	2.10473
Cd209f	0.0661477	0.231738	1.80874	0.7893	47.8676	5.92233	4.94005	625.761	6.98494
Cd209g	0.0918325	0.0572292	-0.682252	0.431412	19.5563	5.50243	2.45358	360.28	7.19808
Cdkn1a	3.15456	11.8024	1.90357	31.1107	119.663	1.9435	27.2122	85.2738	1.64785
Clec7a	31.0837	6.13505	-2.34101	16.3752	2.06206	-2.98935	48.0414	5.3693	-3.16147
Ddr1	0.719933	4.93822	2.77806	0.679421	3.79135	2.48033	0.620117	2.98681	2.26799
Dll1	0.135195	0.784106	2.536	2.24544	6.51201	1.5361	0.489888	2.4719	2.3351
Dusp16	13.9838	9.41265	-0.571081	13.364	10.0376	-0.412937	34.9795	14.1383	-1.3069
Dusp5	29.8677	62.8207	1.07265	306.163	591.693	0.950548	220.472	414.707	0.911497
Ece1	78.646	172.466	1.13286	129.558	145.331	0.165739	52.8273	182.151	1.78578
Fcer1g	8.20537	0.0477364	-7.42533	60.6875	4.79754	-3.66103	50.2713	6.75034	-2.8967
Fcgr2b	2.95728	1.01891	-1.53724	0.646727	0.147368	-2.13374	1.34554	0.0816667	-4.0423
Flt4	0.258509	0.901392	1.80194	0.279226	1.62021	2.53667	0.0680243	0.716585	3.39702
Fscn1	1.79776	5.28022	1.5544	316.092	854.196	1.43422	522.277	2042.7	1.96759
H2-DMa	467.788	351.962	-0.410435	18.0574	7.40655	-1.28571	48.1392	21.1726	-1.18501
Icosl	22.8672	27.6475	0.273873	149.7	228.537	0.610352	91.781	172.962	0.914185
Igf2r	4.19695	20.7853	2.30815	1.15	7.3574	2.67756	2.86372	18.0401	2.65524
Ighg2b	0.199925	1.64526	3.04078	75.7466	92.8145	0.293169	11.2747	29.3183	1.37871
Il10	0.207135	0.0217671	-3.25035	19.5868	9.24221	-1.08357	16.6003	6.47337	-1.35862
Il12b	1.57123	3.13997	0.998863	1577.19	2428.04	0.622435	415.579	2185.92	2.39505
Il1a	3.74575	0.696931	-2.42617	77.7658	45.7931	-0.764005	46.1616	22.4734	-1.03847
Il21r	0.0243851	0.578507	4.56826	3.85457	15.0901	1.96896	5.42769	32.5793	2.58555
Il4ra	32.5822	37.4378	0.200413	39.02	63.2049	0.695825	44.3285	83.2223	0.908736
Itgax	207.986	277.232	0.414608	123.831	92.6799	-0.418049	68.6336	35.1485	-0.965453
Itgb2	243.379	212.448	-0.196095	90.6407	51.7362	-0.808985	215.234	70.9104	-1.60184
Itpr1	98.5853	56.1493	-0.812105	23.3024	13.7825	-0.75764	18.9912	7.12712	-1.41394
Map3k9	0.589015	5.60026	3.24912	0.0548289	0.805686	3.87721	0.117405	1.60326	3.77144
Mapk13	0.402181	28.5168	6.14782	0.143487	10.5049	6.194	0.683568	29.2881	5.42109
Mapk14	104.304	83.228	-0.325649	17.2041	7.68194	-1.16321	36.9347	18.0386	-1.03389
Mtmr4	119.33	126.898	0.0887068	86.1894	133.495	0.631206	72.8678	191.496	1.39396
Nfkbie	26.3305	28.9227	0.135471	57.7364	84.8165	0.554864	42.8252	97.2083	1.18262
Nlrp3	26.7416	22.2659	-0.264253	1.44413	0.595732	-1.27746	4.23304	0.784672	-2.43153
Nudt9	43.0299	47.2066	0.133646	82.0068	180.316	1.13671	76.2299	202.143	1.40695
Oas1g	0.2373	2.63175	3.47124	15.214	44.6972	1.55479	13.186	48.0663	1.86602
Oas3	2.89859	3.00602	0.0525008	49.2611	57.7479	0.229322	17.6493	55.8005	1.66067
Pik3r1	16.2528	15.3848	-0.0791767	14.2337	24.8768	0.805495	12.5049	33.8271	1.43569
Pla2g4a	7.5239	2.14083	-1.81331	13.7482	1.85232	-2.89183	21.3922	4.91929	-2.12056
Pla2g4f	0.0478883	0.0330064	-0.536929	9.92465	15.7127	0.662843	37.7848	88.1789	1.22263
Plbd1	919.861	643.834	-0.514727	287	130.948	-1.13206	250.783	110.789	-1.17863
Ppfia3	0.337081	0.838797	1.31522	52.3709	50.0175	-0.0663337	5.87957	18.088	1.62125
Ppfibp2	8.41975	11.5368	0.454388	62.1207	105.88	0.769281	27.2052	78.5848	1.53037
Ppp1r14a	49.6459	19.7352	-1.3309	3.48262	0.955825	-1.86535	9.48228	2.19612	-2.11028
Prkcb	36.549	43.6011	0.254534	29.511	35.5247	0.26757	101.288	46.17	-1.13344
Prkcz	0.566403	4.38821	2.95373	0.76625	1.99316	1.37917	0.691889	3.01611	2.12407
Psen2	26.8776	16.8361	-0.674847	10.1044	6.86801	-0.55702	23.5214	8.15888	-1.52753
Ptger2	5.49158	2.9369	-0.90293	1.47998	0.130871	-3.49936	3.51035	0.453622	-2.95205
Ptgs2	0	0	0	8.44838	0.247958	-5.0905	3.90883	0.299748	-3.70491
Ptpn12	25.1122	20.4463	-0.296547	8.74664	8.67037	-0.0126355	20.0803	7.84025	-1.35681
Ptpn22	59.7217	52.5571	-0.18437	92.364	86.9934	-0.0864241	36.4771	16.089	-1.18092
Ptpn7	42.8986	18.0789	-1.24663	7.43783	2.06781	-1.84678	9.67224	2.02432	-2.25642
Ptprc	106.369	78.3879	-0.440377	90.6455	65.1469	-0.47654	128.276	71.7242	-0.838724
Rhoc	12.756	27.8752	1.1278	37.3348	110.342	1.56338	24.9035	61.6098	1.30681
Rhov	0.547208	0.870801	0.670255	2.72795	10.6232	1.96133	1.71004	8.01439	2.22856
Rnd3	9.53823	10.625	0.155668	19.005	29.5584	0.637192	8.08545	21.7946	1.43057
S1pr1	0	0.00875566	Inf	3.20188	4.08258	0.350566	0.63001	2.99225	2.24778
Sirpa	0.377997	0.148024	-1.35255	0.128125	0.0514831	-1.31538	1.22796	0.179821	-2.77163
Socs2	0.473931	1.5591	1.71797	48.0418	65.9339	0.456731	31.1183	63.1846	1.02181
Socs3	0.581514	1.39949	1.26701	93.0566	44.739	-1.05657	91.991	45.4373	-1.01762
Sos1	4.75509	4.62136	-0.0411567	7.55206	6.36497	-0.246717	15.3518	6.79107	-1.1767
Src	0.161289	0.355256	1.13921	0.44142	2.37596	2.42829	0.478058	3.76282	2.97656
Ssh3	1.23683	4.4372	1.84301	1.37946	7.85316	2.50917	1.98312	14.7856	2.89835
Stat2	28.9138	29.7977	0.0434441	101.679	122.808	0.272385	53.5648	105.065	0.971926
Stat5b	11.7974	15.8505	0.426063	32.1874	55.9831	0.798494	24.428	54.5179	1.15819
Synj2	0.419669	1.13224	1.43185	0.0701778	0.536291	2.93393	0.0439261	0.989083	4.49294
Timd4	104.398	259.685	1.31467	327.102	308.297	-0.0854174	64.1791	34.2375	-0.906526
Tlr3	197.202	237.52	0.268374	24.5038	10.8219	-1.17905	11.6293	4.944	-1.23402
Tnfrsf1b	12.7164	15.2184	0.25913	84.1112	125.42	0.576403	71.6714	130.888	0.868866
