# Supplementary material for: Importance of EMT Factor ZEB1 in cDC1 “MutuDC Line” Mediated Induction of Th1 Immune Response
Source: Front Immunol. 2018 Nov 13;9:2604. doi: 10.3389/fimmu.2018.02604 (PMC6243008; doi:10.3389/fimmu.2018.02604)
Supplement: Supplementary file 3 [file Table_3.XLSX]

## Sheet: 0h
Ingenuity Canonical Pathways	-log(p-value)	Ratio	Molecules
Sertoli Cell-Sertoli Cell Junction Signaling	4.47	0.0618	SPTBN1,MAP3K9,DLG1,CDH1,TJP2,PRKAR2B,CLDN1,SPTB,YBX3,MAPK13,OCLN
STAT3 Pathway	4.18	0.0946	MAP3K9,CDKN1A,FLT4,INSR,MAPK13,IGF2R,DDR1
Corticotropin Releasing Hormone Signaling	3.8	0.0708	ADCY9,PRKAR2B,GUCY2C,NR4A1,ADCY6,MEF2C,MAPK13,PRKCZ
PTEN Signaling	3.65	0.0672	INPP5J,CDKN1A,FLT4,INSR,IGF2R,RAC3,PRKCZ,DDR1
Colorectal Cancer Metastasis Signaling	3.21	0.0444	ADCY9,CDH1,PRKAR2B,TLR1,ADCY6,IRS2,MMP12,MMP25,RALGDS,LRP1,MMP9
DNA Methylation and Transcriptional Repression Signaling	2.95	0.118	HIST1H4A,HIST2H4B,HIST1H4I,HIST2H4A
Fc Epsilon RI Signaling	2.92	0.0588	PLA2G4A,INPP5J,SYK,IRS2,MAPK13,RAC3,PRKCZ
Relaxin Signaling	2.85	0.051	SMPDL3A,ADCY9,PRKAR2B,GUCY2C,ADCY6,IRS2,PRKCZ,MMP9
Natural Killer Cell Signaling	2.85	0.0574	INPP5J,SYK,CD244,Klra7 (includes others),IRS2,RAC3,PRKCZ
Inhibition of Matrix Metalloproteases	2.72	0.103	MMP12,MMP25,LRP1,MMP9
Role of Pattern Recognition Receptors in Recognition of Bacteria and Viruses	2.57	0.0511	CLEC7A,OAS1,SYK,TLR1,IRS2,C3AR1,PRKCZ
Insulin Receptor Signaling	2.5	0.0496	PRKAR2B,INPP5J,PPP1R14A,IRS2,INSR,PRKCZ,EIF4EBP1
NF-κB Signaling	2.47	0.0442	CARD10,TLR1,FLT4,IRS2,INSR,IGF2R,PRKCZ,DDR1
IL-15 Signaling	2.43	0.0658	IL15RA,SYK,IRS2,MAPK13,RAC3
Dopamine Receptor Signaling	2.4	0.0649	ADCY9,PRKAR2B,SMOX,ADCY6,PPP1R14A
Nitric Oxide Signaling in the Cardiovascular System	2.35	0.0531	PRKAR2B,GUCY2C,FLT4,ATP2A3,IRS2,PRKCZ
Endothelin-1 Signaling	2.34	0.0421	ADCY9,PLA2G4A,GUCY2C,PTGS1,ADCY6,IRS2,MAPK13,PRKCZ
B Cell Receptor Signaling	2.33	0.0419	MAP3K9,INPP5J,CARD10,SYK,IGHM,MEF2C,IRS2,MAPK13
Gap Junction Signaling	2.27	0.041	ADCY9,BGLAP,TJP2,PRKAR2B,GUCY2C,ADCY6,IRS2,PRKCZ
Transcriptional Regulatory Network in Embryonic Stem Cells	2.21	0.0741	HIST1H4A,HIST2H4B,HIST1H4I,HIST2H4A
Hepatic Cholestasis	2.2	0.0438	ADCY9,TJP2,PRKAR2B,ADCY6,INSR,PRKCZ,CYP8B1
GPCR-Mediated Nutrient Sensing in Enteroendocrine Cells	2.2	0.0581	ADCY9,PRKAR2B,FFAR4,ADCY6,PRKCZ
Renin-Angiotensin Signaling	2.19	0.0492	ADCY9,PRKAR2B,ADCY6,IRS2,MAPK13,PRKCZ
Xenobiotic Metabolism Signaling	2.19	0.0345	MAP3K9,SMOX,NQO1,MAF,ALDH18A1,IRS2,MAPK13,MGST3,PRKCZ,GSTP1
Melanoma Signaling	2.18	0.0727	CDH1,MITF,CDKN1A,IRS2
Bladder Cancer Signaling	2.16	0.0568	CDH1,CDKN1A,MMP12,MMP25,MMP9
Phagosome Formation	2.06	0.0462	CLEC7A,SYK,TLR1,IRS2,C3AR1,PRKCZ
eNOS Signaling	2.03	0.0407	ADCY9,PRKAR2B,FLT4,ADCY6,IRS2,LPAR3,PRKCZ
Melanocyte Development and Pigmentation Signaling	1.96	0.051	ADCY9,PRKAR2B,MITF,ADCY6,IRS2
CDK5 Signaling	1.95	0.0505	ADCY9,PRKAR2B,ADCY6,PPP1R14A,MAPK13
Cardiac β-adrenergic Signaling	1.91	0.0429	SMPDL3A,ADCY9,PRKAR2B,ADCY6,PPP1R14A,ATP2A3
Calcium-induced T Lymphocyte Apoptosis	1.91	0.0606	HLA-A,NR4A1,ATP2A3,PRKCZ
UVB-Induced MAPK Signaling	1.91	0.0606	IRS2,MAPK13,PRKCZ,EIF4EBP1
Asparagine Biosynthesis I	1.87	1	ASNS
GNRH Signaling	1.85	0.0417	MAP3K9,ADCY9,PRKAR2B,ADCY6,MAPK13,PRKCZ
Netrin Signaling	1.8	0.0769	PRKAR2B,RYR1,RAC3
Role of NFAT in Cardiac Hypertrophy	1.78	0.0363	ADCY9,PRKAR2B,ADCY6,MEF2C,IRS2,MAPK13,PRKCZ
Phospholipase C Signaling	1.76	0.0332	ADCY9,PLA2G4A,SYK,ADCY6,PPP1R14A,MEF2C,RALGDS,PRKCZ
IL-8 Signaling	1.74	0.0355	CDH1,FLT4,IRS2,RAC3,PRKCZ,MMP9,EIF4EBP1
Molecular Mechanisms of Cancer	1.71	0.0279	ADCY9,CDH1,PRKAR2B,CDKN1A,ADCY6,IRS2,MAPK13,RAC3,RALGDS,PRKCZ,LRP1
Glioma Signaling	1.7	0.0439	CDKN1A,IDH2,IRS2,IGF2R,PRKCZ
Serotonin Receptor Signaling	1.69	0.0698	ADCY9,SMOX,ADCY6
Protein Kinase A Signaling	1.67	0.0275	SMPDL3A,ADCY9,PTPN7,Hist1h1e,DUSP5,PRKAR2B,ADCY6,PPP1R14A,HIST1H1D,RYR1,PRKCZ
VDR/RXR Activation	1.66	0.0513	BGLAP,CDKN1A,KLF4,PRKCZ
Breast Cancer Regulation by Stathmin1	1.65	0.0341	ADCY9,PRKAR2B,CDKN1A,ADCY6,PPP1R14A,IRS2,PRKCZ
HIF1α Signaling	1.65	0.0424	IRS2,MAPK13,MMP12,MMP25,MMP9
Gαi Signaling	1.62	0.0417	ADCY9,PRKAR2B,RGS7,ADCY6,RALGDS
Dopamine-DARPP32 Feedback in cAMP Signaling	1.61	0.0366	ADCY9,PRKAR2B,ADCY6,PPP1R14A,ATP2A3,PRKCZ
NGF Signaling	1.61	0.0413	MAP3K9,TRAF4,TRIO,IRS2,PRKCZ
Leukocyte Extravasation Signaling	1.59	0.0332	CLDN1,IRS2,MAPK13,MMP12,MMP25,PRKCZ,MMP9
Tight Junction Signaling	1.57	0.0359	TJP2,PRKAR2B,CLDN1,YBX3,PRKCZ,OCLN
Alanine Degradation III	1.57	0.5	GPT2
Alanine Biosynthesis II	1.57	0.5	GPT2
Anandamide Degradation	1.57	0.5	FAAH
Glycine Degradation (Creatine Biosynthesis)	1.57	0.5	GATM
AMPK Signaling	1.54	0.0324	PRKAR2B,PCK2,CDKN1A,IRS2,INSR,MAPK13,EIF4EBP1
FLT3 Signaling in Hematopoietic Progenitor Cells	1.53	0.0465	FLT3,IRS2,MAPK13,EIF4EBP1
Leptin Signaling in Obesity	1.53	0.0465	ADCY9,PRKAR2B,ADCY6,IRS2
Granzyme A Signaling	1.53	0.1	Hist1h1e,HIST1H1D
α-Adrenergic Signaling	1.51	0.046	ADCY9,PRKAR2B,ADCY6,PRKCZ
HIPPO signaling	1.51	0.046	DLG1,TJP2,PPP1R14A,PRKCZ
VEGF Family Ligand-Receptor Interactions	1.5	0.0455	PLA2G4A,FLT4,IRS2,PRKCZ
PI3K Signaling in B Lymphocytes	1.49	0.0385	CD180,CARD10,SYK,IRS2,PRKCZ
Phototransduction Pathway	1.45	0.0566	RGS9,PRKAR2B,GUCY2C
IL-7 Signaling Pathway	1.45	0.044	IGHM,IRS2,MAPK13,Ighg2c
P2Y Purigenic Receptor Signaling Pathway	1.44	0.0373	ADCY9,PRKAR2B,ADCY6,IRS2,PRKCZ
PPARα/RXRα Activation	1.44	0.0333	ADCY9,PRKAR2B,LPL,ADCY6,MEF2C,INSR
IL-1 Signaling	1.43	0.0435	ADCY9,PRKAR2B,ADCY6,MAPK13
Gα12/13 Signaling	1.43	0.037	CDH1,F2RL1,MEF2C,IRS2,LPAR3
Acute Myeloid Leukemia Signaling	1.42	0.043	FLT3,IDH2,IRS2,EIF4EBP1
Communication between Innate and Adaptive Immune Cells	1.41	0.0426	HLA-A,TLR1,IGHM,CD8A
4-aminobutyrate Degradation I	1.4	0.333	SUCLG2
Th1 and Th2 Activation Pathway	1.39	0.0324	HLA-A,MAF,IL10RA,IRS2,CD8A,TIMD4
Glutathione Redox Reactions I	1.38	0.0833	MGST3,GSTP1
CDP-diacylglycerol Biosynthesis I	1.38	0.0833	LPCAT2,AGPAT2
Sumoylation Pathway	1.38	0.0417	CDH1,MYB,ZEB1,ARHGDIB
Cardiac Hypertrophy Signaling	1.37	0.0297	MAP3K9,ADCY9,PRKAR2B,ADCY6,MEF2C,IRS2,MAPK13
Aryl Hydrocarbon Receptor Signaling	1.36	0.0355	NQO1,CDKN1A,ALDH18A1,MGST3,GSTP1
IL-17A Signaling in Gastric Cells	1.35	0.08	MAPK13,IL17RA
Axonal Guidance Signaling	1.34	0.0243	EFNA2,EPHB4,PLXNC1,PRKAR2B,IRS2,SEMA4F,DPYSL5,SEMA4B,RAC3,PRKCZ,MMP9
CTLA4 Signaling in Cytotoxic T Lymphocytes	1.34	0.0404	HLA-A,SYK,IRS2,CD8A
Phosphatidylglycerol Biosynthesis II (Non-plastidic)	1.32	0.0769	LPCAT2,AGPAT2
NRF2-mediated Oxidative Stress Response	1.31	0.0311	NQO1,MAF,IRS2,MGST3,PRKCZ,GSTP1
Virus Entry via Endocytic Pathways	1.3	0.0392	HLA-A,IRS2,RAC3,PRKCZ
RANK Signaling in Osteoclasts	1.3	0.0392	MAP3K9,MITF,IRS2,MAPK13
Spermine and Spermidine Degradation I	1.27	0.25	SMOX
Ascorbate Recycling (Cytosolic)	1.27	0.25	GLRX
Glutathione Redox Reactions II	1.27	0.25	GLRX
Proline Biosynthesis I	1.27	0.25	ALDH18A1
Melatonin Degradation II	1.27	0.25	SMOX
Acetate Conversion to Acetyl-CoA	1.27	0.25	ACSS1
SAPK/JNK Signaling	1.27	0.0385	MAP3K9,MINK1,IRS2,RAC3
IL-15 Production	1.26	0.0714	LTK,PRKCZ
ERK/MAPK Signaling	1.25	0.03	PLA2G4A,PRKAR2B,PPP1R14A,IRS2,RAC3,EIF4EBP1
PXR/RXR Activation	1.23	0.0462	PRKAR2B,PCK2,INSR
Thrombin Signaling	1.22	0.0294	ADCY9,ADCY6,IRS2,MAPK13,GATA2,PRKCZ
Gαs Signaling	1.2	0.0364	ADCY9,PRKAR2B,ADCY6,RYR1
Regulation of eIF4 and p70S6K Signaling	1.2	0.0318	IRS2,MAPK13,AGO4,PRKCZ,EIF4EBP1
3-phosphoinositide Degradation	1.19	0.0316	PTPN7,DUSP5,INPP5J,SSH3,PPP1R14A
Glutathione-mediated Detoxification	1.18	0.0645	MGST3,GSTP1
Trehalose Degradation II (Trehalase)	1.18	0.2	HK3
Protein Citrullination	1.18	0.2	PADI2
Glutamate Degradation III (via 4-aminobutyrate)	1.18	0.2	SUCLG2
Role of IL-17A in Arthritis	1.17	0.0435	IRS2,MAPK13,IL17RA
Osteoarthritis Pathway	1.16	0.0284	BGLAP,ACVRL1,MEF2C,MMP12,LRP1,MMP9
HGF Signaling	1.14	0.0348	MAP3K9,CDKN1A,IRS2,PRKCZ
Role of JAK1 and JAK3 in γc Cytokine Signaling	1.14	0.0423	IL15RA,SYK,IRS2
MSP-RON Signaling Pathway	1.13	0.0417	IRS2,CCR2,PRKCZ
GPCR-Mediated Integration of Enteroendocrine Signaling Exemplified by an L Cell	1.11	0.0411	ADCY9,PRKAR2B,ADCY6
Inhibition of Angiogenesis by TSP1	1.11	0.0588	MAPK13,MMP9
Neuroprotective Role of THOP1 in Alzheimer's Disease	1.1	0.0336	PRKAR2B,HLA-A,ST14,MMP9
Pancreatic Adenocarcinoma Signaling	1.09	0.0333	CDKN1A,IRS2,RALGDS,MMP9
B Cell Development	1.09	0.0571	HLA-A,IGHM
IL-17A Signaling in Fibroblasts	1.09	0.0571	MAPK13,IL17RA
Antiproliferative Role of Somatostatin Receptor 2	1.07	0.0395	GUCY2C,CDKN1A,IRS2
Toll-like Receptor Signaling	1.07	0.0395	TRAF4,TLR1,MAPK13
Interferon Signaling	1.07	0.0556	IFITM3,OAS1
IL-17A Signaling in Airway Cells	1.05	0.0385	IRS2,MAPK13,IL17RA
PI3K/AKT Signaling	1.04	0.032	INPP5J,CDKN1A,PRKCZ,EIF4EBP1
CD40 Signaling	1.03	0.038	PTGS1,IRS2,MAPK13
Antigen Presentation Pathway	1.03	0.0526	NLRC5,HLA-A
Atherosclerosis Signaling	1.02	0.0315	PLA2G4A,LPL,CCR2,MMP9
Sperm Motility	1.02	0.0315	PLA2G4A,PRKAR2B,LTK,PRKCZ
Gustation Pathway	1.02	0.0315	SMPDL3A,ADCY9,PRKAR2B,ADCY6
CCR3 Signaling in Eosinophils	0.995	0.0308	PLA2G4A,IRS2,MAPK13,PRKCZ
Superpathway of Inositol Phosphate Compounds	0.992	0.0255	PTPN7,DUSP5,INPP5J,SSH3,PPP1R14A,IRS2
Sirtuin Signaling Pathway	0.988	0.0241	CDH1,Hist1h1e,PCK2,NQO1,TSPO,HIST1H1D,IDH2
Cellular Effects of Sildenafil (Viagra)	0.985	0.0305	ADCY9,PRKAR2B,GUCY2C,ADCY6
Airway Pathology in Chronic Obstructive Pulmonary Disease	0.985	0.125	MMP9
Superoxide Radicals Degradation	0.985	0.125	NQO1
p70S6K Signaling	0.976	0.0303	F2RL1,SYK,IRS2,PRKCZ
PKCθ Signaling in T Lymphocytes	0.968	0.0301	MAP3K9,HLA-A,IRS2,RAC3
IL-17 Signaling	0.962	0.0353	IRS2,MAPK13,IL17RA
CREB Signaling in Neurons	0.958	0.0269	ADCY9,PRKAR2B,ADCY6,IRS2,PRKCZ
Th1 Pathway	0.95	0.0296	HLA-A,IL10RA,IRS2,CD8A
LPS-stimulated MAPK Signaling	0.94	0.0345	IRS2,MAPK13,PRKCZ
PEDF Signaling	0.94	0.0345	IRS2,ZEB1,MAPK13
UVC-Induced MAPK Signaling	0.937	0.0465	MAPK13,PRKCZ
Prostanoid Biosynthesis	0.936	0.111	PTGS1
Citrulline Biosynthesis	0.936	0.111	ALDH18A1
RAR Activation	0.93	0.0263	ADCY9,PRKAR2B,ADCY6,MAPK13,PRKCZ
HER-2 Signaling in Breast Cancer	0.929	0.0341	CDKN1A,IRS2,PRKCZ
Agranulocyte Adhesion and Diapedesis	0.923	0.0262	CLDN1,MMP12,MMP25,CD34,MMP9
IL-4 Signaling	0.918	0.0337	INPP5J,HLA-A,IRS2
Production of Nitric Oxide and Reactive Oxygen Species in Macrophages	0.902	0.0258	MAP3K9,PPP1R14A,IRS2,MAPK13,PRKCZ
Ketogenesis	0.893	0.1	BDH1
Calcium Transport I	0.893	0.1	ATP2A3
Ketolysis	0.893	0.1	BDH1
GDP-glucose Biosynthesis	0.893	0.1	HK3
Triacylglycerol Biosynthesis	0.889	0.0435	LPCAT2,AGPAT2
Factors Promoting Cardiogenesis in Vertebrates	0.887	0.0326	MEF2C,PRKCZ,LRP1
Neuroinflammation Signaling Pathway	0.879	0.0225	PLA2G4A,HLA-A,SYK,TLR1,IRS2,MAPK13,MMP9
Fcγ Receptor-mediated Phagocytosis in Macrophages and Monocytes	0.876	0.0323	SYK,RAC3,PRKCZ
Death Receptor Signaling	0.876	0.0323	TNFRSF21,TNFRSF10A,ARHGDIB
Ovarian Cancer Signaling	0.876	0.0278	PRKAR2B,PTGS1,IRS2,MMP9
D-myo-inositol (1,4,5,6)-Tetrakisphosphate Biosynthesis	0.876	0.0278	PTPN7,DUSP5,SSH3,PPP1R14A
D-myo-inositol (3,4,5,6)-tetrakisphosphate Biosynthesis	0.876	0.0278	PTPN7,DUSP5,SSH3,PPP1R14A
Hematopoiesis from Pluripotent Stem Cells	0.874	0.0426	IGHM,CD8A
Role of Macrophages, Fibroblasts and Endothelial Cells in Rheumatoid Arthritis	0.873	0.0224	F2RL1,TRAF4,TLR1,IRS2,IL17RA,PRKCZ,LRP1
3-phosphoinositide Biosynthesis	0.863	0.025	PTPN7,DUSP5,SSH3,PPP1R14A,IRS2
IL-12 Signaling and Production in Macrophages	0.861	0.0274	MAF,IRS2,MAPK13,PRKCZ
Primary Immunodeficiency Signaling	0.859	0.0417	IGHM,CD8A
Salvage Pathways of Pyrimidine Ribonucleotides	0.857	0.0316	MAP3K9,DMPK,UPP1
Glucose and Glucose-1-phosphate Degradation	0.855	0.0909	HK3
UDP-N-acetyl-D-galactosamine Biosynthesis II	0.855	0.0909	HK3
Synaptic Long Term Depression	0.845	0.027	PLA2G4A,GUCY2C,RYR1,PRKCZ
Cell Cycle: G2/M DNA Damage Checkpoint Regulation	0.845	0.0408	CDKN1A,PRKCZ
Prostate Cancer Signaling	0.837	0.0309	CDKN1A,IRS2,GSTP1
Th2 Pathway	0.83	0.0267	HLA-A,MAF,IRS2,TIMD4
ATM Signaling	0.828	0.0306	CDKN1A,ZEB1,MAPK13
ErbB Signaling	0.828	0.0306	IRS2,MAPK13,PRKCZ
Amyloid Processing	0.817	0.0392	PRKAR2B,MAPK13
FcγRIIB Signaling in B Lymphocytes	0.791	0.0377	SYK,IRS2
Triacylglycerol Degradation	0.791	0.0377	FAAH,LPL
Role of IL-17A in Psoriasis	0.788	0.0769	IL17RA
Bile Acid Biosynthesis, Neutral Pathway	0.788	0.0769	CYP8B1
Phenylalanine Degradation IV (Mammalian, via Side Chain)	0.759	0.0714	SMOX
G-Protein Coupled Receptor Signaling	0.759	0.0217	SMPDL3A,ADCY9,PRKAR2B,RGS7,ADCY6,IRS2
Mouse Embryonic Stem Cell Pluripotency	0.757	0.0283	ID1,IRS2,MAPK13
IGF-1 Signaling	0.757	0.0283	PRKAR2B,IRS2,PRKCZ
D-myo-inositol-5-phosphate Metabolism	0.747	0.0247	PTPN7,DUSP5,SSH3,PPP1R14A
Glutamate Receptor Signaling	0.742	0.0351	SLC1A4,SLC17A7
Antioxidant Action of Vitamin C	0.741	0.0278	PLA2G4A,MAPK13,GLRX
T Cell Receptor Signaling	0.733	0.0275	PTPN7,IRS2,CD8A
LPS/IL-1 Mediated Inhibition of RXR Function	0.732	0.0225	SMOX,FABP5,ALDH18A1,MGST3,GSTP1
nNOS Signaling in Skeletal Muscle Cells	0.732	0.0667	RYR1
Glutaryl-CoA Degradation	0.732	0.0667	HADH
Superpathway of Citrulline Metabolism	0.732	0.0667	ALDH18A1
CXCR4 Signaling	0.728	0.0242	ADCY9,ADCY6,IRS2,PRKCZ
Nur77 Signaling in T Lymphocytes	0.719	0.0339	HLA-A,NR4A1
p53 Signaling	0.717	0.027	CDKN1A,IRS2,TNFRSF10A
Ephrin A Signaling	0.708	0.0333	EFNA2,IRS2
Vitamin-C Transport	0.707	0.0625	GLRX
Parkinson's Signaling	0.707	0.0625	MAPK13
Actin Cytoskeleton Signaling	0.706	0.022	SSH3,TRIO,IRS2,RAC3,SSH1
cAMP-mediated signaling	0.706	0.022	SMPDL3A,ADCY9,PRKAR2B,RGS7,ADCY6
Tec Kinase Signaling	0.697	0.0235	TNFRSF21,IRS2,TNFRSF10A,PRKCZ
Neuropathic Pain Signaling In Dorsal Horn Neurons	0.687	0.0261	PRKAR2B,IRS2,PRKCZ
autophagy	0.686	0.0323	CTSS,CTSC
Germ Cell-Sertoli Cell Junction Signaling	0.679	0.0231	MAP3K9,CDH1,IRS2,RAC3
Endometrial Cancer Signaling	0.666	0.0312	CDH1,IRS2
IL-2 Signaling	0.666	0.0312	SYK,IRS2
D-myo-inositol (1,4,5)-trisphosphate Degradation	0.661	0.0556	INPP5J
Thrombopoietin Signaling	0.656	0.0308	IRS2,PRKCZ
Pyridoxal 5'-phosphate Salvage Pathway	0.656	0.0308	MAP3K9,DMPK
p38 MAPK Signaling	0.651	0.025	PLA2G4A,MEF2C,MAPK13
ERK5 Signaling	0.646	0.0303	MEF2C,PRKCZ
Granulocyte Adhesion and Diapedesis	0.645	0.0223	CLDN1,MMP12,MMP25,MMP9
LXR/RXR Activation	0.644	0.0248	LPL,HADH,MMP9
GADD45 Signaling	0.64	0.0526	CDKN1A
1D-myo-inositol Hexakisphosphate Biosynthesis II (Mammalian)	0.64	0.0526	INPP5J
D-myo-inositol (1,3,4)-trisphosphate Biosynthesis	0.64	0.0526	INPP5J
Calcium Signaling	0.64	0.0222	PRKAR2B,ATP2A3,MEF2C,RYR1
Synaptic Long Term Potentiation	0.637	0.0246	PRKAR2B,PPP1R14A,PRKCZ
Lymphotoxin β Receptor Signaling	0.637	0.0299	TRAF4,IRS2
Eicosanoid Signaling	0.637	0.0299	PLA2G4A,PTGS1
Role of Tissue Factor in Cancer	0.631	0.0244	F2RL1,IRS2,MAPK13
EGF Signaling	0.627	0.0294	IRS2,MAPK13
Cardiomyocyte Differentiation via BMP Receptors	0.621	0.05	MEF2C
IL-10 Signaling	0.618	0.029	IL10RA,MAPK13
CCR5 Signaling in Macrophages	0.618	0.029	MAPK13,PRKCZ
GABA Receptor Signaling	0.618	0.029	ADCY9,ADCY6
Sphingosine-1-phosphate Signaling	0.617	0.024	ADCY9,ADCY6,IRS2
FXR/RXR Activation	0.611	0.0238	PCK2,LPL,CYP8B1
Myc Mediated Apoptosis Signaling	0.609	0.0286	IRS2,PRKCZ
Glioma Invasiveness Signaling	0.609	0.0286	IRS2,MMP9
Role of NFAT in Regulation of the Immune Response	0.608	0.0215	HLA-A,SYK,MEF2C,IRS2
Maturity Onset Diabetes of Young (MODY) Signaling	0.603	0.0476	INSR
Oxidative Ethanol Degradation III	0.603	0.0476	ACSS1
Caveolar-mediated Endocytosis Signaling	0.6	0.0282	HLA-A,INSR
Type II Diabetes Mellitus Signaling	0.598	0.0234	IRS2,INSR,PRKCZ
Regulation of the Epithelial-Mesenchymal Transition Pathway	0.592	0.0212	CDH1,IRS2,ZEB1,MMP9
Melatonin Signaling	0.592	0.0278	PRKAR2B,PRKCZ
Role of MAPK Signaling in the Pathogenesis of Influenza	0.592	0.0278	PLA2G4A,MAPK13
ErbB4 Signaling	0.592	0.0278	IRS2,PRKCZ
T Helper Cell Differentiation	0.583	0.0274	HLA-A,IL10RA
Ephrin B Signaling	0.583	0.0274	EPHB4,RAC3
CD28 Signaling in T Helper Cells	0.574	0.0227	HLA-A,SYK,IRS2
TCA Cycle II (Eukaryotic)	0.569	0.0435	IDH3A
Putrescine Degradation III	0.569	0.0435	SMOX
TREM1 Signaling	0.567	0.0267	NLRC5,TLR1
GP6 Signaling Pathway	0.562	0.0224	SYK,IRS2,PRKCZ
GDNF Family Ligand-Receptor Interactions	0.559	0.0263	IRS2,DOK3
BMP signaling pathway	0.559	0.0263	PRKAR2B,MAPK13
IL-22 Signaling	0.553	0.0417	MAPK13
Superpathway of D-myo-inositol (1,4,5)-trisphosphate Metabolism	0.553	0.0417	INPP5J
Tryptophan Degradation III (Eukaryotic)	0.553	0.0417	HADH
Angiopoietin Signaling	0.543	0.0256	GRB7,IRS2
Role of JAK family kinases in IL-6-type Cytokine Signaling	0.538	0.04	MAPK13
Tryptophan Degradation X (Mammalian, via Tryptamine)	0.538	0.04	SMOX
Ethanol Degradation IV	0.538	0.04	ACSS1
mTOR Signaling	0.535	0.0199	IRS2,INSR,PRKCZ,EIF4EBP1
Estrogen-mediated S-phase Entry	0.524	0.0385	CDKN1A
Erythropoietin Signaling	0.521	0.0247	IRS2,PRKCZ
Macropinocytosis Signaling	0.521	0.0247	IRS2,PRKCZ
IL-3 Signaling	0.507	0.0241	IRS2,PRKCZ
Prolactin Signaling	0.507	0.0241	IRS2,PRKCZ
JAK/Stat Signaling	0.507	0.0241	CDKN1A,IRS2
Glucocorticoid Receptor Signaling	0.503	0.0177	BGLAP,PCK2,CDKN1A,IRS2,MAPK13,TSC22D3
Growth Hormone Signaling	0.493	0.0235	IRS2,PRKCZ
Small Cell Lung Cancer Signaling	0.493	0.0235	TRAF4,IRS2
Phagosome Maturation	0.487	0.0203	HLA-A,CTSS,CTSC
NF-κB Activation by Viruses	0.48	0.023	IRS2,PRKCZ
Neuregulin Signaling	0.473	0.0227	GRB7,PRKCZ
G Beta Gamma Signaling	0.473	0.0227	PRKAR2B,PRKCZ
Sonic Hedgehog Signaling	0.473	0.0333	PRKAR2B
Crosstalk between Dendritic Cells and Natural Killer Cells	0.467	0.0225	IL15RA,HLA-A
Altered T Cell and B Cell Signaling in Rheumatoid Arthritis	0.461	0.0222	HLA-A,TLR1
PDGF Signaling	0.461	0.0222	INPP5J,IRS2
FGF Signaling	0.455	0.022	IRS2,MAPK13
EIF2 Signaling	0.452	0.0181	TRIB3,IRS2,INSR,AGO4
Cytotoxic T Lymphocyte-mediated Apoptosis of Target Cells	0.45	0.0312	HLA-A
4-1BB Signaling in T Lymphocytes	0.45	0.0312	MAPK13
G Protein Signaling Mediated by Tubby	0.45	0.0312	INSR
Fatty Acid β-oxidation I	0.45	0.0312	HADH
Reelin Signaling in Neurons	0.449	0.0217	MAP3K9,IRS2
Ceramide Signaling	0.443	0.0215	IRS2,PRKCZ
Role of JAK2 in Hormone-like Cytokine Signaling	0.429	0.0294	IRS2
Gαq Signaling	0.427	0.0186	RGS7,IRS2,PRKCZ
MIF-mediated Glucocorticoid Regulation	0.42	0.0286	PLA2G4A
Cdc42 Signaling	0.402	0.018	HLA-A,MAPK13,PRKCZ
Cell Cycle Regulation by BTG Family Proteins	0.401	0.027	BTG1
Dopamine Degradation	0.401	0.027	SMOX
Ethanol Degradation II	0.401	0.027	ACSS1
Complement System	0.401	0.027	C3AR1
Cholecystokinin/Gastrin-mediated Signaling	0.399	0.0198	MEF2C,PRKCZ
Notch Signaling	0.392	0.0263	HES5
VEGF Signaling	0.388	0.0194	FLT4,IRS2
April Mediated Signaling	0.383	0.0256	MAPK13
Thyroid Cancer Signaling	0.375	0.025	CDH1
Noradrenaline and Adrenaline Degradation	0.375	0.025	SMOX
Chronic Myeloid Leukemia Signaling	0.374	0.0189	CDKN1A,IRS2
UVA-Induced MAPK Signaling	0.374	0.0189	IRS2,MAPK13
Ephrin Receptor Signaling	0.371	0.0171	EFNA2,EPHB4,RAC3
B Cell Activating Factor Signaling	0.367	0.0244	MAPK13
Mechanisms of Viral Exit from Host Cells	0.367	0.0244	PRKCZ
tRNA Splicing	0.367	0.0244	SMPDL3A
Retinol Biosynthesis	0.359	0.0238	LPL
MIF Regulation of Innate Immunity	0.352	0.0233	PLA2G4A
Role of p14/p19ARF in Tumor Suppression	0.352	0.0233	IRS2
Androgen Signaling	0.35	0.018	PRKAR2B,PRKCZ
Type I Diabetes Mellitus Signaling	0.35	0.018	HLA-A,MAPK13
Telomerase Signaling	0.35	0.018	CDKN1A,IRS2
Signaling by Rho Family GTPases	0.349	0.0159	MAP3K9,CDH1,IRS2,PRKCZ
Paxillin Signaling	0.342	0.0177	IRS2,MAPK13
IL-9 Signaling	0.337	0.0222	IRS2
Role of IL-17F in Allergic Inflammatory Airway Diseases	0.337	0.0222	IL17RA
iNOS Signaling	0.337	0.0222	MAPK13
Pyrimidine Ribonucleotides Interconversion	0.337	0.0222	CTPS2
Hepatic Fibrosis / Hepatic Stellate Cell Activation	0.33	0.016	FLT4,IL10RA,MMP9
Rac Signaling	0.325	0.0171	IRS2,PRKCZ
Autoimmune Thyroid Disease Signaling	0.324	0.0213	HLA-A
nNOS Signaling in Neurons	0.324	0.0213	PRKCZ
Pyrimidine Ribonucleotides De Novo Biosynthesis	0.324	0.0213	CTPS2
Graft-versus-Host Disease Signaling	0.317	0.0208	HLA-A
Dendritic Cell Maturation	0.311	0.0155	HLA-A,IRS2,MAPK13
fMLP Signaling in Neutrophils	0.301	0.0163	IRS2,PRKCZ
iCOS-iCOSL Signaling in T Helper Cells	0.301	0.0163	HLA-A,IRS2
ILK Signaling	0.299	0.0152	CDH1,IRS2,MMP9
Docosahexaenoic Acid (DHA) Signaling	0.293	0.0192	IRS2
CD27 Signaling in Lymphocytes	0.287	0.0189	MAP3K9
Semaphorin Signaling in Neurons	0.287	0.0189	DPYSL5
IL-6 Signaling	0.283	0.0156	IRS2,MAPK13
14-3-3-mediated Signaling	0.273	0.0153	IRS2,PRKCZ
HMGB1 Signaling	0.267	0.015	IRS2,MAPK13
Role of CHK Proteins in Cell Cycle Checkpoint Control	0.266	0.0175	CDKN1A
Adipogenesis pathway	0.263	0.0149	AGPAT2,LPL
Induction of Apoptosis by HIV1	0.247	0.0164	SLC25A13
PCP pathway	0.247	0.0164	CELSR1
Retinoic acid Mediated Apoptosis Signaling	0.243	0.0161	TNFRSF10A
Phospholipases	0.243	0.0161	PLA2G4A
Integrin Signaling	0.241	0.0137	GRB7,IRS2,RAC3
CNTF Signaling	0.238	0.0159	IRS2
Hereditary Breast Cancer Signaling	0.233	0.0139	CDKN1A,IRS2
Cell Cycle: G1/S Checkpoint Regulation	0.226	0.0152	CDKN1A
Agrin Interactions at Neuromuscular Junction	0.214	0.0145	RAC3
ErbB2-ErbB3 Signaling	0.214	0.0145	IRS2
Superpathway of Melatonin Degradation	0.214	0.0145	SMOX
Remodeling of Epithelial Adherens Junctions	0.214	0.0145	CDH1
Chemokine Signaling	0.206	0.0141	MAPK13
GM-CSF Signaling	0.199	0.0137	IRS2

## Sheet: 6h
Ingenuity Canonical Pathways	-log(p-value)	Ratio	Molecules
STAT3 Pathway	3.78	0.149	MAP3K9,SOCS3,SRC,TGFBR1,MAPK14,CDKN1A,FLT4,INSR,JAK2,IGF2R,DDR1
Sertoli Cell-Sertoli Cell Junction Signaling	2.92	0.0843	SPTBN1,SRC,DLG1,MAP3K9,TJP2,CTNNA1,YBX3,TUBB2B,OCLN,CDH1,MAPK14,CLDN1,WAS,SPTB,ACTN1
Leukocyte Extravasation Signaling	2.22	0.0711	SRC,CTNNA1,MMP25,TEC,WIPF1,MAPK14,CLDN1,WAS,CYBB,CD44,PRKCH,VAV1,MMP9,ACTN1,ARHGAP8/PRR5-ARHGAP8
Neuroinflammation Signaling Pathway	1.96	0.0579	TGFBR1,IL10,HLA-A,CD200R1,JAK2,FZD1,PLA2G4A,HMOX1,MAPK14,HLA-DMB,TLR1,CYBB,TLR3,PTGS2,NFE2L2,CX3CL1,MMP9,HLA-DRB5
T Helper Cell Differentiation	1.96	0.11	TGFBR1,IL10,HLA-A,IL21R,HLA-DMB,FCER1G,TBX21,HLA-DRB5
Communication between Innate and Adaptive Immune Cells	1.96	0.0957	IL10,HLA-A,TLR1,FCER1G,IGHM,TLR3,CD8B,HLA-DRB5,CCR7
Endothelin-1 Signaling	1.96	0.0684	SRC,GUCY2C,ITPR2,ADCY6,CASP4,PLD4,PLBD1,PLA2G4A,HMOX1,MAPK14,PRKCH,PTGER2,PTGS2
NRF2-mediated Oxidative Stress Response	1.96	0.0674	GSR,HMOX1,MAPK14,GSTM5,NQO1,MAF,GCLC,PRKCH,SQSTM1,NFE2L2,GSTP1,TXNRD1,BACH1
Colorectal Cancer Metastasis Signaling	1.96	0.0605	SRC,TGFBR1,RHOC,ADCY6,JAK2,FZD1,MMP25,RHOV,CDH1,TLR1,FZD5,PTGER2,TLR3,PTGS2,MMP9
Tec Kinase Signaling	1.96	0.0706	TEC,TNFRSF21,SRC,RHOV,RHOC,WAS,FCER1G,VAV1,PRKCH,JAK2,TNFRSF10A,FGR
IL-8 Signaling	1.96	0.066	PLD4,HMOX1,SRC,RHOV,CDH1,RHOC,FLT4,CYBB,PRKCH,PTGS2,MAP4K4,CSTB,MMP9
Xenobiotic Metabolism Signaling	1.82	0.0552	MAP3K9,GSTM5,MAF,NQO1,GCLC,HMOX1,MAPK14,SMOX,ALDH1A2,CHST11,HS3ST1,PRKCH,NRIP1,ABCC3,NFE2L2,GSTP1
Calcium-induced T Lymphocyte Apoptosis	1.82	0.106	HLA-A,ITPR2,HLA-DMB,FCER1G,NR4A1,PRKCH,HLA-DRB5
Osteoarthritis Pathway	1.78	0.0616	PPARG,BGLAP,TGFBR1,DDR2,CTNNA1,ACVRL1,CASP4,FZD5,MEF2C,ANXA2,PTGS2,FZD1,MMP9
Altered T Cell and B Cell Signaling in Rheumatoid Arthritis	1.76	0.0889	SLAMF1,IL10,HLA-A,HLA-DMB,TLR1,FCER1G,TLR3,HLA-DRB5
B Cell Development	1.69	0.143	IL7R,HLA-A,HLA-DMB,IGHM,HLA-DRB5
PTEN Signaling	1.64	0.0756	SYNJ2,TGFBR1,FOXO1,CDKN1A,FLT4,INSR,IGF2R,DDR1,BCL2L11
Pancreatic Adenocarcinoma Signaling	1.64	0.075	PLD4,HMOX1,TGFBR1,CDKN1A,PTGS2,JAK2,CDKN2B,CDK2,MMP9
Th2 Pathway	1.56	0.0667	SOCS3,TGFBR1,IL10,HLA-A,MAF,HLA-DMB,VAV1,JAK2,TBX21,HLA-DRB5
Cholecystokinin/Gastrin-mediated Signaling	1.56	0.0792	SRC,RHOV,MAPK14,RHOC,ITPR2,MEF2C,PRKCH,PTGS2
NF-κB Signaling	1.49	0.0608	TGFBR1,CARD10,CARD11,TLR1,FLT4,FCER1G,INSR,TLR3,IGF2R,MAP4K4,DDR1
Molecular Mechanisms of Cancer	1.45	0.0457	SRC,TGFBR1,RHOC,CTNNA1,ADCY6,JAK2,FZD1,CDKN2B,RHOV,CDH1,MAPK14,FOXO1,FANCD2,CDKN1A,PRKCH,FZD5,BCL2L11,CDK2
Th1 and Th2 Activation Pathway	1.45	0.0595	SOCS3,TGFBR1,IL10,HLA-A,MAF,HLA-DMB,VAV1,CD274,JAK2,TBX21,HLA-DRB5
Antioxidant Action of Vitamin C	1.45	0.0741	PLBD1,PLD4,PLA2G4A,HMOX1,MAPK14,JAK2,GLRX,TXNRD1
Th1 Pathway	1.42	0.0667	SOCS3,IL10,HLA-A,HLA-DMB,VAV1,CD274,JAK2,TBX21,HLA-DRB5
Heme Degradation	1.41	0.5	HMOX1,BLVRB
Glutathione Redox Reactions II	1.41	0.5	GSR,GLRX
Dendritic Cell Maturation	1.41	0.057	MAPK14,DDR2,IL10,HLA-A,FSCN1,HLA-DMB,FCER1G,TLR3,JAK2,HLA-DRB5,CCR7
Corticotropin Releasing Hormone Signaling	1.41	0.0708	MAPK14,GUCY2C,ITPR2,NR4A1,ADCY6,MEF2C,PRKCH,PTGS2
Autoimmune Thyroid Disease Signaling	1.39	0.106	IL10,HLA-A,HLA-DMB,FCER1G,HLA-DRB5
Aryl Hydrocarbon Receptor Signaling	1.39	0.0638	SRC,GSTM5,NQO1,CDKN1A,ALDH1A2,NRIP1,NFE2L2,GSTP1,CDK2
Factors Promoting Cardiogenesis in Vertebrates	1.38	0.0761	TGFBR1,MAPK14,FZD5,MEF2C,PRKCH,FZD1,CDK2
IL-10 Signaling	1.38	0.087	HMOX1,SOCS3,MAPK14,IL10,BLVRB,MAP4K4
Fcγ Receptor-mediated Phagocytosis in Macrophages and Monocytes	1.37	0.0753	PLD4,HMOX1,SRC,WAS,VAV1,PRKCH,FGR
Germ Cell-Sertoli Cell Junction Signaling	1.35	0.0578	MAP3K9,SRC,RHOV,CDH1,TGFBR1,MAPK14,RHOC,CTNNA1,ACTN1,TUBB2B
Phospholipase C Signaling	1.22	0.0498	BLNK,PLD4,PLA2G4A,HMOX1,SRC,RHOV,RHOC,ITPR2,FCER1G,ADCY6,MEF2C,PRKCH
CD28 Signaling in T Helper Cells	1.11	0.0606	HLA-A,ITPR2,WAS,CARD11,HLA-DMB,FCER1G,VAV1,HLA-DRB5
Glioblastoma Multiforme Signaling	1.08	0.0556	SRC,RHOV,FOXO1,RHOC,ITPR2,CDKN1A,FZD5,FZD1,CDK2
Nur77 Signaling in T Lymphocytes	1.07	0.0847	HLA-A,HLA-DMB,FCER1G,NR4A1,HLA-DRB5
Cdc42 Signaling	1.03	0.0539	SRC,WIPF1,MAPK14,HLA-A,WAS,HLA-DMB,FCER1G,VAV1,HLA-DRB5
Type I Diabetes Mellitus Signaling	1.03	0.0631	SOCS3,MAPK14,HLA-A,HLA-DMB,FCER1G,JAK2,HLA-DRB5
Crosstalk between Dendritic Cells and Natural Killer Cells	0.966	0.0674	HLA-A,FSCN1,CD69,TLR3,HLA-DRB5,CCR7
IL-4 Signaling	0.966	0.0674	SYNJ2,IRF4,HLA-A,HLA-DMB,JAK2,HLA-DRB5
Superpathway of Inositol Phosphate Compounds	0.966	0.0468	PLD4,SYNJ2,SOCS3,PTPN7,DUSP5,PPP1R16B,NUDT9,SSH3,VAV1,PI4K2B,NUDT4
Phagosome Maturation	0.911	0.0541	ATP6V1D,HLA-A,ATP6V0D1,RAB7B,CYBB,HLA-DRB5,PRDX6,TUBB2B
Glutathione Redox Reactions I	0.911	0.125	GSR,GSTP1,PRDX6
Death Receptor Signaling	0.911	0.0645	TNFRSF21,PARP8,TNFSF15,MAP4K4,TNFRSF10A,ARHGDIB
Remodeling of Epithelial Adherens Junctions	0.897	0.0725	SRC,CDH1,CTNNA1,ACTN1,TUBB2B
Role of JAK family kinases in IL-6-type Cytokine Signaling	0.897	0.12	SOCS3,MAPK14,JAK2
Role of Macrophages, Fibroblasts and Endothelial Cells in Rheumatoid Arthritis	0.897	0.0417	SRC,SOCS3,IL10,DKKL1,JAK2,FZD1,IL17RA,MAPK14,TRAF4,TLR1,FZD5,PRKCH,TLR3
Sumoylation Pathway	0.897	0.0625	RHOV,CDH1,RHOC,MYB,ZEB1,ARHGDIB
Glioma Invasiveness Signaling	0.897	0.0714	RHOV,F2R,RHOC,CD44,MMP9
Antiproliferative Role of TOB in T Cell Signaling	0.897	0.115	TGFBR1,TOB1,CDK2
Caveolar-mediated Endocytosis Signaling	0.897	0.0704	SRC,HLA-A,ITGB8,INSR,ITGB7
Role of JAK1 and JAK3 in γc Cytokine Signaling	0.897	0.0704	BLNK,IL7R,SOCS3,IL21R,JAK2
Hematopoiesis from Pluripotent Stem Cells	0.897	0.0851	IL10,FCER1G,IGHM,CD8B
ATM Signaling	0.892	0.0612	MAPK14,FANCD2,CDKN1A,CCNB2,ZEB1,CDK2
Ketogenesis	0.89	0.2	BDH1,HMGCS1
Graft-versus-Host Disease Signaling	0.889	0.0833	HLA-A,HLA-DMB,FCER1G,HLA-DRB5
3-phosphoinositide Degradation	0.886	0.0506	SYNJ2,SOCS3,PTPN7,DUSP5,PPP1R16B,NUDT9,SSH3,NUDT4
LPS/IL-1 Mediated Inhibition of RXR Function	0.886	0.045	GSTM5,SMOX,ACSL5,ALDH1A2,CHST11,HS3ST1,FABP5,ABCC3,HMGCS1,GSTP1
B Cell Receptor Signaling	0.886	0.0471	BLNK,SYNJ2,MAP3K9,MAPK14,FOXO1,CARD10,IGHM,MEF2C,VAV1
Phagosome Formation	0.886	0.0538	CLEC7A,RHOV,RHOC,TLR1,FCER1G,PRKCH,TLR3
Sirtuin Signaling Pathway	0.886	0.0412	PPARG,SCNN1A,PFKFB3,HIST1H1C,CDH1,FOXO1,PPIF,ZIC2,NQO1,IDH2,NFE2L2,BCL2L11
Thio-molybdenum Cofactor Biosynthesis	0.886	1	MOCOS
Histamine Biosynthesis	0.886	1	HDC
L-cysteine Degradation II	0.886	1	CTH
Asparagine Biosynthesis I	0.886	1	ASNS
D-myo-inositol-5-phosphate Metabolism	0.882	0.0494	PLD4,SOCS3,PTPN7,DUSP5,PPP1R16B,NUDT9,SSH3,NUDT4
Toll-like Receptor Signaling	0.879	0.0658	MAPK14,TRAF4,TLR1,TLR3,MAP4K4
PKCθ Signaling in T Lymphocytes	0.879	0.0526	MAP3K9,HLA-A,CARD11,HLA-DMB,FCER1G,VAV1,HLA-DRB5
Gap Junction Signaling	0.879	0.0462	SRC,BGLAP,TJP2,GUCY2C,ITPR2,ADCY6,PRKCH,GJC1,TUBB2B
Gα12/13 Signaling	0.86	0.0519	TEC,SRC,CDH1,F2R,CDH17,MEF2C,VAV1
VDR/RXR Activation	0.86	0.0641	SERPINB1,BGLAP,FOXO1,CDKN1A,PRKCH
3-phosphoinositide Biosynthesis	0.835	0.045	SOCS3,PTPN7,DUSP5,PPP1R16B,NUDT9,SSH3,VAV1,PI4K2B,NUDT4
Glutathione-mediated Detoxification	0.828	0.0968	GSTM5,ANPEP,GSTP1
Thrombin Signaling	0.801	0.0441	SRC,RHOV,MAPK14,F2R,RHOC,ITPR2,ADCY6,PRKCH,GATA2
Choline Biosynthesis III	0.801	0.154	PLD4,HMOX1
Insulin Receptor Signaling	0.801	0.0496	SCNN1A,SYNJ2,SOCS3,SCNN1G,FOXO1,INSR,JAK2
Actin Nucleation by ARP-WASP Complex	0.801	0.0714	RHOV,WIPF1,RHOC,WAS
Allograft Rejection Signaling	0.779	0.0595	IL10,HLA-A,HLA-DMB,FCER1G,HLA-DRB5
D-myo-inositol (1,4,5,6)-Tetrakisphosphate Biosynthesis	0.779	0.0486	SOCS3,PTPN7,DUSP5,PPP1R16B,NUDT9,SSH3,NUDT4
D-myo-inositol (3,4,5,6)-tetrakisphosphate Biosynthesis	0.779	0.0486	SOCS3,PTPN7,DUSP5,PPP1R16B,NUDT9,SSH3,NUDT4
γ-glutamyl Cycle	0.777	0.143	GCLC,ANPEP
RhoGDI Signaling	0.777	0.0452	SRC,RHOV,CDH1,RHOC,CD44,CDH17,ARHGDIB,ARHGAP8/PRR5-ARHGAP8
Inhibition of Angiogenesis by TSP1	0.777	0.0882	TGFBR1,MAPK14,MMP9
Epithelial Adherens Junction Signaling	0.772	0.0479	SRC,CDH1,TGFBR1,WAS,CTNNA1,ACTN1,TUBB2B
HER-2 Signaling in Breast Cancer	0.74	0.0568	FOXO1,CDKN1A,PRKCH,ITGB8,ITGB7
Fc Epsilon RI Signaling	0.726	0.0504	SYNJ2,PLA2G4A,MAPK14,FCER1G,VAV1,PRKCH
Phospholipases	0.726	0.0645	PLBD1,PLD4,PLA2G4A,HMOX1
Asparagine Degradation I	0.726	0.5	ASRGL1
Anandamide Degradation	0.726	0.5	FAAH
Cysteine Biosynthesis/Homocysteine Degradation	0.726	0.5	CTH
Integrin Signaling	0.726	0.0411	SRC,RHOV,WIPF1,RHOC,WAS,GRB7,ITGB8,ITGB7,ACTN1
LXR/RXR Activation	0.726	0.0496	SCD,LYZ,MYLIP,PTGS2,TLR3,MMP9
IL-7 Signaling Pathway	0.726	0.0549	IL7R,MAPK14,FOXO1,IGHM,CDK2
Vitamin-C Transport	0.726	0.125	GLRX,TXNRD1
Natural Killer Cell Signaling	0.726	0.0492	SYNJ2,CD244,FCER1G,Klra7 (includes others),VAV1,PRKCH
Renin-Angiotensin Signaling	0.726	0.0492	MAPK14,ITPR2,ADCY6,PRKCH,PTGER2,JAK2
Antigen Presentation Pathway	0.721	0.0789	HLA-A,HLA-DMB,HLA-DRB5
iCOS-iCOSL Signaling in T Helper Cells	0.721	0.0488	HLA-A,ITPR2,HLA-DMB,FCER1G,VAV1,HLA-DRB5
PXR/RXR Activation	0.71	0.0615	SCD,FOXO1,INSR,ABCC3
Pyridoxal 5'-phosphate Salvage Pathway	0.71	0.0615	MAP3K9,DMPK,PRKCH,CDK2
RAR Activation	0.71	0.0421	SRC,DHRS3,MAPK14,ALDH1A2,ADCY6,PRKCH,NRIP1,JAK2
Salvage Pathways of Pyrimidine Ribonucleotides	0.705	0.0526	MAP3K9,DMPK,UPP1,PRKCH,CDK2
PPAR Signaling	0.705	0.0526	PPARG,NRIP1,INSR,PTGS2,MAP4K4
Cell Cycle: G1/S Checkpoint Regulation	0.705	0.0606	FOXO1,CDKN1A,CDKN2B,CDK2
Eicosanoid Signaling	0.689	0.0597	PLBD1,PLA2G4A,PTGER2,PTGS2
Production of Nitric Oxide and Reactive Oxygen Species in Macrophages	0.687	0.0412	MAP3K9,RHOV,LYZ,MAPK14,RHOC,CYBB,PRKCH,JAK2
Gαq Signaling	0.684	0.0435	PLD4,HMOX1,RHOV,RGS2,RHOC,ITPR2,PRKCH
ILK Signaling	0.664	0.0406	RHOV,CDH1,RHOC,ITGB8,PTGS2,ITGB7,ACTN1,MMP9
GADD45 Signaling	0.654	0.105	CDKN1A,CDK2
DNA damage-induced 14-3-3σ Signaling	0.654	0.105	CCNB2,CDK2
UVC-Induced MAPK Signaling	0.65	0.0698	SRC,MAPK14,PRKCH
Glutathione Biosynthesis	0.65	0.333	GCLC
D-glucuronate Degradation I	0.65	0.333	DCXR
Cardiac Hypertrophy Signaling	0.65	0.0381	ADSS,MAP3K9,RHOV,TGFBR1,MAPK14,MAPKAPK3,RHOC,ADCY6,MEF2C
mTOR Signaling	0.65	0.0398	PLD4,HMOX1,RHOV,RHOC,PRKCH,INSR,PRR5L,ARHGAP8/PRR5-ARHGAP8
Virus Entry via Endocytic Pathways	0.644	0.049	SRC,HLA-A,PRKCH,ITGB8,ITGB7
Role of MAPK Signaling in the Pathogenesis of Influenza	0.642	0.0556	PLBD1,PLA2G4A,MAPK14,PTGS2
Role of Pattern Recognition Receptors in Recognition of Bacteria and Viruses	0.616	0.0438	CLEC7A,OAS1,IL10,TLR1,PRKCH,TLR3
Maturity Onset Diabetes of Young (MODY) Signaling	0.615	0.0952	HNF1B,INSR
Wnt/β-catenin Signaling	0.615	0.0407	SRC,CDH1,TGFBR1,CD44,FZD5,DKKL1,FZD1
Dermatan Sulfate Biosynthesis (Late Stages)	0.615	0.0652	CHST11,HS3ST1,DSE
Mouse Embryonic Stem Cell Pluripotency	0.615	0.0472	ID1,MAPK14,FZD5,FZD1,JAK2
TREM1 Signaling	0.615	0.0533	IL10,TLR1,TLR3,JAK2
Heparan Sulfate Biosynthesis (Late Stages)	0.615	0.0533	CHST11,HS3ST1,EXTL1,PRDX6
Fatty Acid α-oxidation	0.595	0.0909	ALDH1A2,PTGS2
Primary Immunodeficiency Signaling	0.588	0.0625	BLNK,IL7R,IGHM
T Cell Receptor Signaling	0.588	0.0459	TEC,PTPN7,CARD11,VAV1,CD8B
Spermine and Spermidine Degradation I	0.588	0.25	SMOX
Ascorbate Recycling (Cytosolic)	0.588	0.25	GLRX
Melatonin Degradation II	0.588	0.25	SMOX
Putrescine Degradation III	0.586	0.087	SMOX,ALDH1A2
GNRH Signaling	0.586	0.0417	MAP3K9,SRC,MAPK14,ITPR2,ADCY6,PRKCH
Ovarian Cancer Signaling	0.586	0.0417	SRC,CD44,FZD5,PTGS2,FZD1,MMP9
p53 Signaling	0.583	0.045	MAPK14,CDKN1A,TNFRSF10A,CDK2,SERPINE2
Signaling by Rho Family GTPases	0.582	0.0357	MAP3K9,RHOV,WIPF1,CDH1,RHOC,WAS,CYBB,CDH17,CDC42EP1
PPARα/RXRα Activation	0.582	0.0389	TGFBR1,MAPK14,ADCY6,MEF2C,INSR,JAK2,MAP4K4
Regulation of IL-2 Expression in Activated and Anergic T Lymphocytes	0.582	0.05	TGFBR1,CARD11,TOB1,VAV1
Cyclins and Cell Cycle Regulation	0.582	0.05	CDKN1A,CCNB2,CDKN2B,CDK2
IL-12 Signaling and Production in Macrophages	0.582	0.0411	PPARG,LYZ,MAPK14,IL10,MAF,PRKCH
IL-22 Signaling	0.58	0.0833	SOCS3,MAPK14
Paxillin Signaling	0.58	0.0442	SRC,MAPK14,ITGB8,ITGB7,ACTN1
Erythropoietin Signaling	0.58	0.0494	SOCS3,SRC,PRKCH,JAK2
Macropinocytosis Signaling	0.58	0.0494	SRC,PRKCH,ITGB8,ITGB7
Glioma Signaling	0.576	0.0439	CDKN1A,IDH2,PRKCH,IGF2R,CDKN2B
Heparan Sulfate Biosynthesis	0.571	0.0488	CHST11,HS3ST1,EXTL1,PRDX6
HGF Signaling	0.571	0.0435	MAP3K9,CDKN1A,PRKCH,PTGS2,CDK2
IL-17A Signaling in Gastric Cells	0.571	0.08	MAPK14,IL17RA
Tryptophan Degradation X (Mammalian, via Tryptamine)	0.571	0.08	SMOX,ALDH1A2
Role of NFAT in Regulation of the Immune Response	0.568	0.0376	BLNK,HLA-A,ITPR2,HLA-DMB,FCER1G,MEF2C,HLA-DRB5
Hepatic Fibrosis / Hepatic Stellate Cell Activation	0.568	0.0374	TGFBR1,IL10,KLF6,FLT4,SERPINE1,MMP9,CCR7
Trehalose Degradation II (Trehalase)	0.568	0.2	HK3
Creatine-phosphate Biosynthesis	0.568	0.2	MAP4K4
CMP-N-acetylneuraminate Biosynthesis I (Eukaryotes)	0.568	0.2	CMAS
Citrulline-Nitric Oxide Cycle	0.568	0.2	ASS1
Estrogen-mediated S-phase Entry	0.562	0.0769	CDKN1A,CDK2
IL-17 Signaling	0.562	0.0471	MAPK14,PTGS2,JAK2,IL17RA
Small Cell Lung Cancer Signaling	0.562	0.0471	TRAF4,PTGS2,CDKN2B,CDK2
Regulation of the Epithelial-Mesenchymal Transition Pathway	0.562	0.037	CDH1,TGFBR1,FZD5,ZEB1,FZD1,JAK2,MMP9
Leptin Signaling in Obesity	0.556	0.0465	SOCS3,FOXO1,ADCY6,JAK2
GPCR-Mediated Nutrient Sensing in Enteroendocrine Cells	0.556	0.0465	FFAR4,ITPR2,ADCY6,PRKCH
p38 MAPK Signaling	0.553	0.0417	PLA2G4A,TGFBR1,MAPK14,MAPKAPK3,MEF2C
D-myo-inositol (1,4,5)-Trisphosphate Biosynthesis	0.553	0.0741	PLD4,PI4K2B
PEDF Signaling	0.551	0.046	PPARG,HNF1B,MAPK14,ZEB1
Role of NFAT in Cardiac Hypertrophy	0.545	0.0363	SRC,TGFBR1,MAPK14,ITPR2,ADCY6,MEF2C,PRKCH
Bladder Cancer Signaling	0.545	0.0455	CDH1,CDKN1A,MMP25,MMP9
VEGF Family Ligand-Receptor Interactions	0.545	0.0455	PLA2G4A,NRP2,FLT4,PRKCH
Superpathway of Cholesterol Biosynthesis	0.543	0.0714	HSD17B7,HMGCS1
Role of CHK Proteins in Cell Cycle Checkpoint Control	0.543	0.0526	CDKN1A,ATMIN,CDK2
Regulation of Cellular Mechanics by Calpain Protease	0.543	0.0526	SRC,ACTN1,CDK2
Role of Osteoblasts, Osteoclasts and Chondrocytes in Rheumatoid Arthritis	0.543	0.0343	SRC,BGLAP,MAPK14,FOXO1,IL10,FZD5,DKKL1,FZD1
Arginine Biosynthesis IV	0.543	0.167	ASS1
Urea Cycle	0.543	0.167	ASS1
Zymosterol Biosynthesis	0.543	0.167	HSD17B7
Regulation of Actin-based Motility by Rho	0.539	0.0444	RHOV,WIPF1,RHOC,WAS
Sphingosine-1-phosphate Signaling	0.536	0.04	RHOV,NAAA,RHOC,ADCY6,CASP4
PI3K/AKT Signaling	0.536	0.04	SYNJ2,FOXO1,CDKN1A,PTGS2,JAK2
OX40 Signaling Pathway	0.534	0.044	HLA-A,HLA-DMB,FCER1G,HLA-DRB5
Dermatan Sulfate Biosynthesis	0.528	0.0508	CHST11,HS3ST1,DSE
Atherosclerosis Signaling	0.524	0.0394	PLBD1,PLA2G4A,LYZ,CCR2,MMP9
Gustation Pathway	0.524	0.0394	SMPDL3A,SCNN1A,SCNN1G,ITPR2,ADCY6
Type II Diabetes Mellitus Signaling	0.516	0.0391	PPARG,SOCS3,ACSL5,PRKCH,INSR
CXCR4 Signaling	0.511	0.0364	SRC,RHOV,RHOC,ITPR2,ADCY6,PRKCH
Thioredoxin Pathway	0.507	0.143	TXNRD1
Ceramide Degradation	0.507	0.143	NAAA
PI3K Signaling in B Lymphocytes	0.506	0.0385	BLNK,CD180,CARD10,ITPR2,VAV1
Tight Junction Signaling	0.503	0.0359	TGFBR1,TJP2,CLDN1,CTNNA1,YBX3,OCLN
Cytotoxic T Lymphocyte-mediated Apoptosis of Target Cells	0.495	0.0625	HLA-A,FCER1G
G Protein Signaling Mediated by Tubby	0.495	0.0625	INSR,JAK2
Prostate Cancer Signaling	0.49	0.0412	FOXO1,CDKN1A,GSTP1,CDK2
Adipogenesis pathway	0.478	0.0373	PPARG,FOXO1,FZD5,SAP30,FZD1
CTLA4 Signaling in Cytotoxic T Lymphocytes	0.476	0.0404	HLA-A,FCER1G,JAK2,CD8B
Airway Pathology in Chronic Obstructive Pulmonary Disease	0.476	0.125	MMP9
Superoxide Radicals Degradation	0.476	0.125	NQO1
Tryptophan Degradation to 2-amino-3-carboxymuconate Semialdehyde	0.476	0.125	KMO
Axonal Guidance Signaling	0.473	0.0288	EPHB4,NRP2,FZD1,ADAM8,SEMA4C,TUBB2B,SRGAP3,WIPF1,WAS,PRKCH,FZD5,SEMA4B,MMP9
Role of JAK2 in Hormone-like Cytokine Signaling	0.473	0.0588	SOCS3,JAK2
Retinoate Biosynthesis I	0.473	0.0588	DHRS3,ALDH1A2
Ephrin Receptor Signaling	0.464	0.0343	SRC,WIPF1,EPHB4,WAS,JAK2,MAP4K4
Coagulation System	0.462	0.0571	F2R,SERPINE1
MIF-mediated Glucocorticoid Regulation	0.462	0.0571	PLA2G4A,PTGS2
IL-17A Signaling in Fibroblasts	0.462	0.0571	MAPK14,IL17RA
VEGF Signaling	0.454	0.0388	SRC,FOXO1,FLT4,ACTN1
EGF Signaling	0.454	0.0441	SRC,MAPK14,ITPR2
Sphingosine and Sphingosine-1-phosphate Metabolism	0.453	0.111	NAAA
Prostanoid Biosynthesis	0.453	0.111	PTGS2
Interferon Signaling	0.453	0.0556	OAS1,JAK2
CCR5 Signaling in Macrophages	0.452	0.0435	MAPK14,FCER1G,PRKCH
Role of IL-17A in Arthritis	0.452	0.0435	MAPK14,PTGS2,IL17RA
Dopamine Degradation	0.441	0.0541	SMOX,ALDH1A2
Ketolysis	0.424	0.1	BDH1
GDP-glucose Biosynthesis	0.424	0.1	HK3
Inhibition of Matrix Metalloproteases	0.412	0.0513	MMP25,MMP9
Gαs Signaling	0.408	0.0364	SRC,RGS2,ADCY6,PTGER2
Synaptic Long Term Depression	0.408	0.0338	PLBD1,PLA2G4A,GUCY2C,ITPR2,PRKCH
Actin Cytoskeleton Signaling	0.408	0.0308	F2R,WAS,SSH3,VAV1,SSH1,ACTN1,NCKAP1
Thyroid Cancer Signaling	0.406	0.05	PPARG,CDH1
Noradrenaline and Adrenaline Degradation	0.406	0.05	SMOX,ALDH1A2
Glucose and Glucose-1-phosphate Degradation	0.405	0.0909	HK3
Purine Nucleotides De Novo Biosynthesis II	0.405	0.0909	ADSS
UDP-N-acetyl-D-galactosamine Biosynthesis II	0.405	0.0909	HK3
Role of PKR in Interferon Induction and Antiviral Response	0.399	0.0488	MAPK14,TLR3
Nitric Oxide Signaling in the Cardiovascular System	0.399	0.0354	GUCY2C,ITPR2,FLT4,PRKCH
Antiproliferative Role of Somatostatin Receptor 2	0.399	0.0395	SRC,GUCY2C,CDKN1A
Agranulocyte Adhesion and Diapedesis	0.399	0.0314	CLDN1,MMP25,CX3CL1,ITGB7,MMP9,CCL1
IL-17A Signaling in Airway Cells	0.38	0.0385	MAPK14,JAK2,IL17RA
MIF Regulation of Innate Immunity	0.38	0.0465	PLA2G4A,PTGS2
Stearate Biosynthesis I (Animals)	0.38	0.0465	LPCAT4,ACSL5
Serotonin Receptor Signaling	0.38	0.0465	SMOX,ADCY6
Role of IL-17A in Psoriasis	0.37	0.0769	IL17RA
Fatty Acid Activation	0.37	0.0769	ACSL5
Oleate Biosynthesis II (Animals)	0.37	0.0769	SCD
Cholesterol Biosynthesis I	0.37	0.0769	HSD17B7
Mevalonate Pathway I	0.37	0.0769	HMGCS1
Cholesterol Biosynthesis II (via 24,25-dihydrolanosterol)	0.37	0.0769	HSD17B7
Cholesterol Biosynthesis III (via Desmosterol)	0.37	0.0769	HSD17B7
iNOS Signaling	0.366	0.0444	MAPK14,JAK2
Hepatic Cholestasis	0.363	0.0312	TJP2,ADCY6,PRKCH,INSR,ABCC3
IL-3 Signaling	0.357	0.0361	FOXO1,PRKCH,JAK2
Prolactin Signaling	0.357	0.0361	SOCS3,PRKCH,JAK2
JAK/Stat Signaling	0.357	0.0361	SOCS3,CDKN1A,JAK2
Phenylalanine Degradation IV (Mammalian, via Side Chain)	0.353	0.0714	SMOX
fMLP Signaling in Neutrophils	0.352	0.0325	ITPR2,WAS,CYBB,PRKCH
Role of Tissue Factor in Cancer	0.352	0.0325	SRC,MAPK14,JAK2,FGR
Breast Cancer Regulation by Stathmin1	0.348	0.0293	ITPR2,CDKN1A,ADCY6,PRKCH,CDK2,TUBB2B
Growth Hormone Signaling	0.347	0.0353	SOCS3,PRKCH,JAK2
NAD biosynthesis II (from tryptophan)	0.342	0.0667	KMO
Superpathway of Citrulline Metabolism	0.342	0.0667	ASS1
Chondroitin Sulfate Biosynthesis (Late Stages)	0.342	0.0408	CHST11,HS3ST1
Cell Cycle: G2/M DNA Damage Checkpoint Regulation	0.342	0.0408	CDKN1A,CCNB2
Cancer Drug Resistance By Drug Efflux	0.342	0.0408	FOXO1,PTGS2
α-Adrenergic Signaling	0.342	0.0345	ITPR2,ADCY6,PRKCH
HIPPO signaling	0.342	0.0345	DLG1,TJP2,CD44
TGF-β Signaling	0.342	0.0345	TGFBR1,MAPK14,SERPINE1
Sperm Motility	0.341	0.0315	PLBD1,PLA2G4A,ITPR2,PRKCH
Neuregulin Signaling	0.337	0.0341	SRC,GRB7,PRKCH
IL-6 Signaling	0.337	0.0312	SOCS3,MAPK14,JAK2,MAP4K4
Glucocorticoid Receptor Signaling	0.336	0.0265	BGLAP,TGFBR1,MAPK14,IL10,CDKN1A,NRIP1,PTGS2,JAK2,SERPINE1
Acute Phase Response Signaling	0.336	0.0294	HMOX1,SOCS3,MAPK14,JAK2,SERPINE1
Chondroitin Sulfate Degradation (Metazoa)	0.336	0.0625	GM2A
Parkinson's Signaling	0.336	0.0625	MAPK14
CCR3 Signaling in Eosinophils	0.331	0.0308	PLA2G4A,MAPK14,ITPR2,PRKCH
PDGF Signaling	0.331	0.0333	SYNJ2,SRC,JAK2
14-3-3-mediated Signaling	0.33	0.0305	SRC,FOXO1,PRKCH,TUBB2B
AMPK Signaling	0.33	0.0278	PFKFB3,SRC,MAPK14,FOXO1,CDKN1A,INSR
γ-linolenate Biosynthesis II (Animals)	0.33	0.0588	ACSL5
Dermatan Sulfate Degradation (Metazoa)	0.33	0.0588	GM2A
Mitochondrial L-carnitine Shuttle Pathway	0.33	0.0588	ACSL5
Superpathway of Geranylgeranyldiphosphate Biosynthesis I (via Mevalonate)	0.33	0.0588	HMGCS1
Reelin Signaling in Neurons	0.33	0.0326	MAP3K9,SRC,FGR
HMGB1 Signaling	0.33	0.0301	RHOV,MAPK14,RHOC,SERPINE1
Semaphorin Signaling in Neurons	0.33	0.0377	RHOV,RHOC
Triacylglycerol Degradation	0.33	0.0377	FAAH,PRDX6
Phototransduction Pathway	0.33	0.0377	RGS9,GUCY2C
Differential Regulation of Cytokine Production in Macrophages and T Helper Cells by IL-17A and IL-17F	0.317	0.0556	IL10
D-myo-inositol (1,4,5)-trisphosphate Degradation	0.317	0.0556	SYNJ2
Melanoma Signaling	0.315	0.0364	CDH1,CDKN1A
Unfolded protein response	0.315	0.0364	PPARG,NFE2L2
Granulocyte Adhesion and Diapedesis	0.313	0.0279	CLDN1,MMP25,CX3CL1,MMP9,CCL1
Calcium Signaling	0.309	0.0278	ITPR2,CAMKK1,TNNT2,MEF2C,Tpm2
1D-myo-inositol Hexakisphosphate Biosynthesis II (Mammalian)	0.309	0.0526	SYNJ2
D-myo-inositol (1,3,4)-trisphosphate Biosynthesis	0.309	0.0526	SYNJ2
Histamine Degradation	0.309	0.0526	ALDH1A2
Protein Kinase A Signaling	0.309	0.025	SMPDL3A,HIST1H1C,PTPN7,DUSP5,TGFBR1,ITPR2,ADCY6,PRKCH,PTGS2,EBI3
Chondroitin Sulfate Biosynthesis	0.305	0.0351	CHST11,HS3ST1
ErbB Signaling	0.304	0.0306	MAPK14,FOXO1,PRKCH
cAMP-mediated signaling	0.303	0.0264	SMPDL3A,OPRD1,SRC,RGS2,ADCY6,PTGER2
Cardiomyocyte Differentiation via BMP Receptors	0.303	0.05	MEF2C
Granzyme A Signaling	0.303	0.05	HIST1H1C
The Visual Cycle	0.303	0.05	DHRS3
Inflammasome pathway	0.303	0.05	NEK7
Human Embryonic Stem Cell Pluripotency	0.295	0.028	TGFBR1,FOXO1,FZD5,FZD1
Oxidative Ethanol Degradation III	0.289	0.0476	ALDH1A2
RANK Signaling in Osteoclasts	0.287	0.0294	MAP3K9,SRC,MAPK14
PCP pathway	0.282	0.0328	FZD5,FZD1
Polyamine Regulation in Colon Cancer	0.278	0.0455	PPARG
SAPK/JNK Signaling	0.278	0.0288	MAP3K9,FCER1G,MAP4K4
Retinoic acid Mediated Apoptosis Signaling	0.278	0.0323	PARP8,TNFRSF10A
Wnt/Ca+ pathway	0.271	0.0317	FZD5,FZD1
IGF-1 Signaling	0.271	0.0283	SOCS3,FOXO1,JAK2
Differential Regulation of Cytokine Production in Intestinal Epithelial Cells by IL-17A and IL-17F	0.271	0.0435	IL10
TCA Cycle II (Eukaryotic)	0.271	0.0435	IDH3A
Endometrial Cancer Signaling	0.268	0.0312	CDH1,CTNNA1
Thrombopoietin Signaling	0.267	0.0308	PRKCH,JAK2
Role of JAK1, JAK2 and TYK2 in Interferon Signaling	0.267	0.0417	JAK2
CDP-diacylglycerol Biosynthesis I	0.267	0.0417	LPCAT4
Superpathway of D-myo-inositol (1,4,5)-trisphosphate Metabolism	0.267	0.0417	SYNJ2
Tryptophan Degradation III (Eukaryotic)	0.267	0.0417	KMO
Cysteine Biosynthesis III (mammalia)	0.267	0.0417	CTH
ERK5 Signaling	0.263	0.0303	SRC,MEF2C
UVB-Induced MAPK Signaling	0.263	0.0303	MAPK14,PRKCH
Clathrin-mediated Endocytosis Signaling	0.262	0.0251	SRC,LYZ,F2R,ITGB8,ITGB7
Ethanol Degradation IV	0.259	0.04	ALDH1A2
Relaxin Signaling	0.251	0.0255	SMPDL3A,GUCY2C,ADCY6,MMP9
Lipid Antigen Presentation by CD1	0.25	0.0385	FCER1G
Phosphatidylglycerol Biosynthesis II (Non-plastidic)	0.25	0.0385	LPCAT4
Neuropathic Pain Signaling In Dorsal Horn Neurons	0.24	0.0261	SRC,ITPR2,PRKCH
Chemokine Signaling	0.236	0.0282	SRC,MAPK14
Rac Signaling	0.234	0.0256	CD44,CYBB,NCKAP1
IL-15 Production	0.234	0.0357	JAK2
Basal Cell Carcinoma Signaling	0.234	0.0278	FZD5,FZD1
MSP-RON Signaling Pathway	0.234	0.0278	JAK2,CCR2
HIF1α Signaling	0.233	0.0254	MAPK14,MMP25,MMP9
Dopamine-DARPP32 Feedback in cAMP Signaling	0.233	0.0244	ITPR2,CAMKK1,ADCY6,PRKCH
Ephrin B Signaling	0.233	0.0274	EPHB4,VAV1
GPCR-Mediated Integration of Enteroendocrine Signaling Exemplified by an L Cell	0.233	0.0274	ITPR2,ADCY6
Neuroprotective Role of THOP1 in Alzheimer's Disease	0.232	0.0252	HLA-A,ST14,MMP9
Gαi Signaling	0.228	0.025	OPRD1,SRC,ADCY6
Aldosterone Signaling in Epithelial Cells	0.222	0.0238	SCNN1A,SCNN1G,ITPR2,PRKCH
Role of NANOG in Mammalian Embryonic Stem Cell Pluripotency	0.222	0.0246	FZD5,FZD1,JAK2
IL-15 Signaling	0.222	0.0263	MAPK14,JAK2
Serotonin Degradation	0.222	0.0263	SMOX,ALDH1A2
BMP signaling pathway	0.222	0.0263	MAGED1,MAPK14
Role of Wnt/GSK-3β Signaling in the Pathogenesis of Influenza	0.219	0.026	FZD5,FZD1
Dopamine Receptor Signaling	0.219	0.026	SMOX,ADCY6
RhoA Signaling	0.219	0.0242	NRP2,CDC42EP1,ARHGAP8/PRR5-ARHGAP8
eNOS Signaling	0.218	0.0233	ITPR2,FLT4,ADCY6,PRKCH
Angiopoietin Signaling	0.218	0.0256	FOXO1,GRB7
Estrogen-Dependent Breast Cancer Signaling	0.218	0.0256	SRC,HSD17B7
4-1BB Signaling in T Lymphocytes	0.218	0.0312	MAPK14
Fatty Acid β-oxidation I	0.218	0.0312	ACSL5
CD40 Signaling	0.216	0.0253	MAPK14,PTGS2
Role of BRCA1 in DNA Damage Response	0.211	0.025	FANCD2,CDKN1A
Oncostatin M Signaling	0.204	0.0294	JAK2
DNA Methylation and Transcriptional Repression Signaling	0.204	0.0294	SAP30
Cellular Effects of Sildenafil (Viagra)	0.2	0.0229	GUCY2C,ITPR2,ADCY6
G-Protein Coupled Receptor Signaling	0.199	0.0217	SMPDL3A,OPRD1,SRC,RGS2,ADCY6,PTGER2
p70S6K Signaling	0.198	0.0227	SRC,F2R,PRKCH
GP6 Signaling Pathway	0.191	0.0224	FCER1G,PRKCH,RASGRP2
Cell Cycle Regulation by BTG Family Proteins	0.19	0.027	CDK2
Ethanol Degradation II	0.19	0.027	ALDH1A2
Superpathway of Methionine Degradation	0.19	0.027	CTH
Complement System	0.19	0.027	CFH
LPS-stimulated MAPK Signaling	0.188	0.023	MAPK14,PRKCH
G Beta Gamma Signaling	0.184	0.0227	SRC,PRKCH
April Mediated Signaling	0.18	0.0256	MAPK14
Estrogen Biosynthesis	0.18	0.0256	HSD17B7
Apoptosis Signaling	0.178	0.0222	MAP4K4,BCL2L11
IL-1 Signaling	0.172	0.0217	MAPK14,ADCY6
B Cell Activating Factor Signaling	0.172	0.0244	MAPK14
Mechanisms of Viral Exit from Host Cells	0.172	0.0244	PRKCH
tRNA Splicing	0.172	0.0244	SMPDL3A
Retinol Biosynthesis	0.167	0.0238	DHRS3
IL-9 Signaling	0.152	0.0222	SOCS3
Role of IL-17F in Allergic Inflammatory Airway Diseases	0.152	0.0222	IL17RA
Pyrimidine Ribonucleotides Interconversion	0.152	0.0222	NUDT9
Triacylglycerol Biosynthesis	0.147	0.0217	LPCAT4
nNOS Signaling in Neurons	0.144	0.0213	PRKCH
Pyrimidine Ribonucleotides De Novo Biosynthesis	0.144	0.0213	NUDT9

## Sheet: 12h
Ingenuity Canonical Pathways	-log(p-value)	Ratio	Molecules
Dendritic Cell Maturation	6.79	0.104	IL1A,IL10,HLA-A,NFKBIE,PIK3R1,MAPK13,FCGR2B,CD1D,MAPK14,IL12B,HLA-DMA,FSCN1,HLA-DMB,FCER1G,STAT2,TLR3,TNFRSF1B,Ighg2b,FCGR3A/FCGR3B,CCR7
Phagosome Formation	5.84	0.115	RHOC,PIK3R1,FCGR2B,PRKCZ,ITGB2,CLEC7A,RHOV,RND3,FCER1G,TLR3,Ighg2b,C3AR1,FCGR3A/FCGR3B,ITGAX,PRKCB
Endothelin-1 Signaling	5.61	0.0947	SRC,CASP3,PIK3R1,ADCY6,CASP4,ITPR1,MAPK13,PRKCZ,PLBD1,ADCY9,PLA2G4A,MAPK14,SOS1,PLA2G4F,ECE1,PTGER2,PTGS2,PRKCB
Role of Pattern Recognition Receptors in Recognition of Bacteria and Viruses	5.55	0.109	OAS1,IL1A,NLRP3,IL10,PIK3R1,C1QA,C1QC,C1QB,OAS3,PRKCZ,CLEC7A,IL12B,TLR3,C3AR1,PRKCB
Th2 Pathway	5.06	0.1	SOCS3,DLL1,IL4R,IL10,HLA-A,PIK3R1,PSEN2,ITGB2,HLA-DMA,IL12B,HLA-DMB,S1PR1,STAT5B,TIMD4,ICOSLG/LOC102723996
3-phosphoinositide Degradation	4.79	0.0949	SOCS3,PTPN7,NUDT9,PPFIBP2,PPFIA3,PPP1R14A,PTPN12,SYNJ2,PTPRC,DUSP5,MTMR4,SSH3,PTPN22,SIRPA,DUSP16
T Helper Cell Differentiation	4.74	0.137	IL4R,IL10,IL12B,HLA-DMA,HLA-A,IL21R,HLA-DMB,FCER1G,TNFRSF1B,ICOSLG/LOC102723996
Phospholipase C Signaling	4.73	0.0788	BLNK,SRC,RHOC,ADCY6,PPP1R14A,ITPR1,FCGR2B,PRKCZ,BTK,ADCY9,PLA2G4A,RHOV,AHNAK,RND3,SOS1,FCER1G,PLA2G4F,Ighg2b,PRKCB
STAT3 Pathway	4.69	0.135	MAP3K9,SOCS3,SRC,MAPK14,CDKN1A,FLT4,SOCS2,MAPK13,IGF2R,DDR1
D-myo-inositol (1,4,5,6)-Tetrakisphosphate Biosynthesis	4.62	0.0972	SOCS3,PTPN7,NUDT9,PPFIA3,PPFIBP2,PPP1R14A,PTPN12,PTPRC,DUSP5,MTMR4,SSH3,PTPN22,SIRPA,DUSP16
D-myo-inositol (3,4,5,6)-tetrakisphosphate Biosynthesis	4.62	0.0972	SOCS3,PTPN7,NUDT9,PPFIA3,PPFIBP2,PPP1R14A,PTPN12,PTPRC,DUSP5,MTMR4,SSH3,PTPN22,SIRPA,DUSP16
B Cell Development	4.56	0.2	PTPRC,IL7R,HLA-DMA,HLA-A,HLA-DMB,IGHM,Ighg2b
Th1 and Th2 Activation Pathway	4.56	0.0865	SOCS3,DLL1,IL4R,IL10,HLA-A,PIK3R1,PSEN2,ITGB2,IL12B,HLA-DMA,HLA-DMB,S1PR1,CD274,STAT5B,TIMD4,ICOSLG/LOC102723996
Type I Diabetes Mellitus Signaling	4.5	0.108	SOCS3,MAPK14,CASP3,IL12B,HLA-DMA,HLA-A,NFKBIE,HLA-DMB,FCER1G,SOCS2,MAPK13,TNFRSF1B
PI3K Signaling in B Lymphocytes	4.46	0.1	BLNK,PTPRC,BTK,IL4R,CD180,CARD10,PIK3R1,NFKBIE,ATF6,ITPR1,FCGR2B,PRKCZ,PRKCB
Tec Kinase Signaling	4.41	0.0882	TNFRSF21,SRC,RHOC,PIK3R1,PRKCZ,BTK,RHOV,RND3,WAS,FCER1G,STAT2,STAT5B,TNFRSF10A,FGR,PRKCB
Molecular Mechanisms of Cancer	4.39	0.0635	SMAD3,PIK3R1,NFKBIE,CTNNA1,PSEN2,MAPK13,CDKN2B,PRKCZ,SOS1,SRC,CASP3,RHOC,ADCY6,RAC3,ADCY9,RASGRF2,CDH1,RHOV,MAPK14,RND3,CDKN1A,FZD5,BCL2L11,CDK2,PRKCB
Superpathway of Inositol Phosphate Compounds	4.34	0.0766	SOCS3,PTPN7,NUDT9,PIK3R1,PPFIBP2,PPFIA3,PPP1R14A,PTPN12,PTPRC,SYNJ2,DUSP5,MTMR4,ITPKB,SSH3,PI4K2B,SIRPA,PTPN22,DUSP16
Production of Nitric Oxide and Reactive Oxygen Species in Macrophages	4.31	0.0825	MAP3K9,RHOC,NFKBIE,PIK3R1,PPP1R14A,MAPK13,PRKCZ,RHOV,LYZ,MAPK14,RND3,CYBB,TNFRSF1B,SIRPA,APOD,PRKCB
Cholecystokinin/Gastrin-mediated Signaling	4.2	0.109	SRC,RHOV,IL1A,MAPK14,RND3,RHOC,SOS1,ITPR1,PTGS2,PRKCZ,PRKCB
Fc Epsilon RI Signaling	4.2	0.101	SYNJ2,BTK,PLA2G4A,MAPK14,PIK3R1,SOS1,FCER1G,PLA2G4F,MAPK13,RAC3,PRKCZ,PRKCB
IL-10 Signaling	4.15	0.13	SOCS3,IL4R,IL1A,MAPK14,IL10,NFKBIE,BLVRB,MAPK13,FCGR2B
3-phosphoinositide Biosynthesis	4.15	0.08	SOCS3,PTPN7,NUDT9,PIK3R1,PPFIBP2,PPFIA3,PPP1R14A,PTPN12,PTPRC,DUSP5,MTMR4,SSH3,PI4K2B,SIRPA,PTPN22,DUSP16
D-myo-inositol-5-phosphate Metabolism	4.06	0.0864	SOCS3,PTPN7,NUDT9,PPFIA3,PPFIBP2,PPP1R14A,PTPN12,PTPRC,DUSP5,MTMR4,SSH3,PTPN22,SIRPA,DUSP16
IL-7 Signaling Pathway	3.91	0.11	IL7R,MAPK14,PIK3R1,SOS1,IGHM,MAPK13,STAT5B,Ighg2c,Ighg2b,CDK2
B Cell Receptor Signaling	3.84	0.0785	BLNK,MAP3K9,NFKBIE,PIK3R1,MAPK13,FCGR2B,PTPRC,SYNJ2,BTK,MAPK14,CARD10,SOS1,IGHM,Ighg2b,PRKCB
Sumoylation Pathway	3.71	0.104	RHOV,CDH1,RND3,RHOC,SIRT1,MYB,ZEB1,PML,ARHGDIB,ISG20
Neuroinflammation Signaling Pathway	3.71	0.0643	NLRP3,CASP3,KLK3,IL10,HLA-A,PIK3R1,MFGE8,PSEN2,MAPK13,PLA2G4A,MAPK14,IL12B,HLA-DMA,HLA-DMB,CYBB,PLA2G4F,TLR3,PTGS2,NFE2L2,CX3CL1
IL-8 Signaling	3.69	0.0761	SRC,RHOC,PIK3R1,FLT4,RAC3,PRKCZ,CSTB,ITGB2,CDH1,RHOV,RND3,CYBB,PTGS2,ITGAX,PRKCB
Th1 Pathway	3.68	0.0889	ITGB2,SOCS3,DLL1,IL10,IL12B,HLA-DMA,HLA-A,PIK3R1,HLA-DMB,CD274,PSEN2,ICOSLG/LOC102723996
PTEN Signaling	3.56	0.0924	SYNJ2,CASP3,PIK3R1,SOS1,CDKN1A,FLT4,IGF2R,RAC3,PRKCZ,DDR1,BCL2L11
Interferon Signaling	3.53	0.167	IFIT3,IFIT1,OAS1,IFI35,STAT2,ISG15
Virus Entry via Endocytic Pathways	3.5	0.098	ITGB2,SRC,FLNA,HLA-A,PIK3R1,ITGB8,RAC3,ITGAL,PRKCZ,PRKCB
Complement System	3.46	0.162	ITGB2,C1QA,C1QC,C1QB,C3AR1,ITGAX
Sphingosine-1-phosphate Signaling	3.38	0.088	ADCY9,RHOV,NAAA,RND3,CASP3,PDGFA,RHOC,PIK3R1,S1PR1,ADCY6,CASP4
Leukocyte Extravasation Signaling	3.37	0.0711	SRC,PIK3R1,CTNNA1,MAPK13,MMP25,ITGAL,PRKCZ,BTK,ITGB2,MAPK14,CLDN1,WAS,CYBB,PRKCB,ARHGAP8/PRR5-ARHGAP8
Caveolar-mediated Endocytosis Signaling	3.31	0.113	ITGB2,SRC,FLNA,HLA-A,CD48,ITGB8,ITGAL,ITGAX
Altered T Cell and B Cell Signaling in Rheumatoid Arthritis	3.26	0.1	IL1A,SLAMF1,IL10,IL12B,HLA-DMA,HLA-A,HLA-DMB,FCER1G,TLR3
Paxillin Signaling	3.14	0.0885	ITGB2,SRC,MAPK14,PIK3R1,SOS1,ITGB8,MAPK13,PTPN12,ITGAL,ITGAX
Communication between Innate and Adaptive Immune Cells	3.12	0.0957	IL1A,IL10,IL12B,HLA-A,FCER1G,IGHM,TLR3,Ighg2b,CCR7
Colorectal Cancer Metastasis Signaling	3.1	0.0645	SRC,CASP3,RHOC,PIK3R1,SMAD3,ADCY6,MMP25,ADCY9,RHOV,CDH1,RND3,SOS1,FZD5,PTGER2,TLR3,PTGS2
NF-κB Signaling	3.04	0.0718	IL1A,NFKBIE,PIK3R1,FLT4,IGF2R,PRKCZ,DDR1,CARD10,CARD11,FCER1G,TLR3,TNFRSF1B,PRKCB
Thrombin Signaling	3.03	0.0686	SRC,F2R,RHOC,PIK3R1,ADCY6,MAPK13,ITPR1,PRKCZ,ADCY9,RHOV,MAPK14,RND3,SOS1,PRKCB
Erythropoietin Signaling	2.92	0.0988	SOCS3,SRC,PIK3R1,NFKBIE,SOS1,STAT5B,PRKCZ,PRKCB
Autoimmune Thyroid Disease Signaling	2.89	0.128	IL10,HLA-DMA,HLA-A,HLA-DMB,FCER1G,Ighg2b
Hematopoiesis from Pluripotent Stem Cells	2.89	0.128	IL1A,IL10,IL12B,FCER1G,IGHM,Ighg2b
Natural Killer Cell Signaling	2.88	0.082	SYNJ2,PIK3R1,SOS1,CD244,FCER1G,Klra7 (includes others),RAC3,FCGR3A/FCGR3B,PRKCZ,PRKCB
Renin-Angiotensin Signaling	2.88	0.082	ADCY9,MAPK14,PIK3R1,SOS1,ADCY6,PTGER2,ITPR1,MAPK13,PRKCZ,PRKCB
Primary Immunodeficiency Signaling	2.84	0.125	BLNK,PTPRC,BTK,IL7R,IGHM,Ighg2b
Calcium-induced T Lymphocyte Apoptosis	2.8	0.106	HLA-DMA,HLA-A,HLA-DMB,FCER1G,ITPR1,PRKCZ,PRKCB
NRF2-mediated Oxidative Stress Response	2.78	0.0674	GSR,GSTT2/GSTT2B,MAPK14,KEAP1,PIK3R1,NQO1,GCLC,DNAJB1,SQSTM1,NFE2L2,PRKCZ,GSTP1,PRKCB
Role of JAK2 in Hormone-like Cytokine Signaling	2.76	0.147	SOCS3,SH2B3,SOCS2,STAT5B,SIRPA
Integrin Signaling	2.74	0.0639	PARVB,ITGB2,SRC,RHOV,RND3,WAS,RHOC,PIK3R1,GRB7,SOS1,ITGB8,RAC3,ITGAL,ITGAX
Protein Kinase A Signaling	2.72	0.0525	PTPN7,DUSP6,NFKBIE,SMAD3,ADCY6,PPP1R14A,ITPR1,PTPN3,PTPN12,PRKCZ,PTPRC,ADCY9,DUSP5,FLNA,PTGS2,SFN,EBI3,SIRPA,PTPN22,DUSP16,PRKCB
VEGF Family Ligand-Receptor Interactions	2.69	0.0909	PLA2G4A,NRP2,PIK3R1,SOS1,FLT4,PLA2G4F,PRKCZ,PRKCB
Crosstalk between Dendritic Cells and Natural Killer Cells	2.66	0.0899	IL12B,HLA-A,FSCN1,CD69,TLR3,TNFRSF1B,ITGAL,CCR7
IL-4 Signaling	2.66	0.0899	SYNJ2,IL4R,IRF4,HLA-DMA,HLA-A,PIK3R1,SOS1,HLA-DMB
CD28 Signaling in T Helper Cells	2.63	0.0758	PTPRC,HLA-DMA,HLA-A,WAS,CARD11,PIK3R1,NFKBIE,HLA-DMB,FCER1G,ITPR1
Role of JAK1 and JAK3 in γc Cytokine Signaling	2.62	0.0986	BLNK,IL7R,SOCS3,IL4R,PIK3R1,IL21R,STAT5B
p53 Signaling	2.62	0.0811	MAPK14,PIK3R1,SIRT1,CDKN1A,PML,SFN,TNFRSF10A,CDK2,SERPINE2
Sertoli Cell-Sertoli Cell Junction Signaling	2.61	0.0674	SPTBN1,MAP3K9,SRC,CDH1,MAPK14,CLDN1,WAS,KEAP1,CTNNA1,YBX3,MAPK13,OCLN
HMGB1 Signaling	2.6	0.0752	RHOV,IL1A,MAPK14,RND3,IL12B,RHOC,PIK3R1,MAPK13,SERPINE1,TNFRSF1B
PKCθ Signaling in T Lymphocytes	2.6	0.0752	MAP3K9,HLA-DMA,HLA-A,CARD11,PIK3R1,NFKBIE,SOS1,HLA-DMB,FCER1G,RAC3
Role of MAPK Signaling in the Pathogenesis of Influenza	2.58	0.0972	PLBD1,PLA2G4A,MAPK14,CASP3,PLA2G4F,MAPK13,PTGS2
Differential Regulation of Cytokine Production in Intestinal Epithelial Cells by IL-17A and IL-17F	2.57	0.174	IL1A,IL10,IL12B,LCN2
Fcγ Receptor-mediated Phagocytosis in Macrophages and Monocytes	2.54	0.086	SRC,WAS,PIK3R1,RAC3,FCGR3A/FCGR3B,PRKCZ,FGR,PRKCB
Death Receptor Signaling	2.54	0.086	TNFRSF21,CASP3,NFKBIE,TNFSF15,PARP12,TNFRSF1B,TNFRSF10A,ARHGDIB
Glioma Signaling	2.54	0.0789	PDGFA,PIK3R1,SOS1,CDKN1A,IDH2,IGF2R,CDKN2B,PRKCZ,PRKCB
IL-22 Signaling	2.5	0.167	SOCS3,MAPK14,MAPK13,STAT5B
TREM1 Signaling	2.48	0.0933	NLRC5,NLRP3,IL10,TLR3,STAT5B,FCGR2B,ITGAX
Role of Macrophages, Fibroblasts and Endothelial Cells in Rheumatoid Arthritis	2.47	0.0545	SRC,SOCS3,IL1A,PDGFA,IL10,NFKBIE,PIK3R1,DKKL1,PRKCZ,MAPK14,TRAF4,FZD5,TLR3,TNFRSF1B,Ighg2b,FCGR3A/FCGR3B,PRKCB
Glioblastoma Multiforme Signaling	2.46	0.0679	SRC,RHOV,RND3,PDGFA,RHOC,PIK3R1,SOS1,CDKN1A,FZD5,ITPR1,CDK2
Role of NFAT in Regulation of the Immune Response	2.46	0.0645	BLNK,BTK,HLA-DMA,HLA-A,PIK3R1,NFKBIE,SOS1,HLA-DMB,FCER1G,ITPR1,FCGR2B,FCGR3A/FCGR3B
Role of JAK family kinases in IL-6-type Cytokine Signaling	2.43	0.16	SOCS3,MAPK14,MAPK13,STAT5B
RAR Activation	2.38	0.0632	ADCY9,SRC,DHRS3,MAPK14,PIK3R1,SMAD3,ADCY6,MAPK13,STAT5B,PML,PRKCZ,PRKCB
GNRH Signaling	2.36	0.0694	ADCY9,MAP3K9,SRC,MAPK14,SOS1,ADCY6,ITPR1,MAPK13,PRKCZ,PRKCB
iCOS-iCOSL Signaling in T Helper Cells	2.32	0.0732	PTPRC,HLA-DMA,HLA-A,PIK3R1,NFKBIE,HLA-DMB,FCER1G,ITPR1,ICOSLG/LOC102723996
UVC-Induced MAPK Signaling	2.31	0.116	SRC,MAPK14,MAPK13,PRKCZ,PRKCB
Macropinocytosis Signaling	2.3	0.0864	ITGB2,SRC,PDGFA,PIK3R1,ITGB8,PRKCZ,PRKCB
Germ Cell-Sertoli Cell Junction Signaling	2.25	0.0636	MAP3K9,SRC,RHOV,CDH1,MAPK14,RND3,RHOC,KEAP1,PIK3R1,CTNNA1,RAC3
Activation of IRF by Cytosolic Pattern Recognition Receptors	2.24	0.0952	IL10,NFKBIE,ZBP1,STAT2,IFIT2,ISG15
Prolactin Signaling	2.24	0.0843	SOCS3,PIK3R1,SOS1,SOCS2,STAT5B,PRKCZ,PRKCB
JAK/Stat Signaling	2.24	0.0843	SOCS3,PIK3R1,SOS1,CDKN1A,SOCS2,STAT2,STAT5B
Atherosclerosis Signaling	2.23	0.0709	PLBD1,PLA2G4A,ITGB2,IL1A,LYZ,PDGFA,PLA2G4F,CCR2,APOD
Creatine-phosphate Biosynthesis	2.2	0.4	CKB,CKMT1A/CKMT1B
Parkinson's Signaling	2.12	0.188	MAPK14,CASP3,MAPK13
p70S6K Signaling	2.12	0.0682	BTK,SRC,IL4R,F2R,PIK3R1,SOS1,SFN,PRKCZ,PRKCB
Axonal Guidance Signaling	2.11	0.0465	PLXNA1,EPHB4,NRP2,PDGFA,PIK3R1,ABLIM1,RAC3,PRKCZ,ADAM8,SEMA4C,SRGAP3,SEMA6D,MICAL1,WAS,SDC2,SOS1,ADAM19,FZD5,SEMA3B,SEMA4B,PRKCB
Eicosanoid Signaling	2.11	0.0896	PLBD1,PLA2G4A,PLA2G4F,PTGER2,PTGS2,GGT1
Graft-versus-Host Disease Signaling	2.1	0.104	IL1A,HLA-DMA,HLA-A,HLA-DMB,FCER1G
Neuregulin Signaling	2.1	0.0795	SRC,PIK3R1,GRB7,SOS1,STAT5B,PRKCZ,PRKCB
HER-2 Signaling in Breast Cancer	2.1	0.0795	ITGB2,PIK3R1,SOS1,CDKN1A,ITGB8,PRKCZ,PRKCB
EGF Signaling	2.08	0.0882	SRC,MAPK14,PIK3R1,SOS1,ITPR1,MAPK13
Cardiac Hypertrophy Signaling	2.05	0.0551	MAP3K9,MAPKAPK3,RHOC,PIK3R1,ADCY6,ATF6,MAPK13,ADCY9,RHOV,MAPK14,RND3,SOS1,ADRB2
Xenobiotic Metabolism Signaling	2.04	0.0517	MAP3K9,IL1A,PIK3R1,NQO1,GCLC,MAPK13,PRKCZ,GSTT2/GSTT2B,MAPK14,SMOX,KEAP1,ABCC3,NFE2L2,GSTP1,PRKCB
Corticotropin Releasing Hormone Signaling	2.03	0.0708	ADCY9,MAPK14,ADCY6,ITPR1,MAPK13,PTGS2,PRKCZ,PRKCB
Hepatic Fibrosis / Hepatic Stellate Cell Activation	2.01	0.0588	IL4R,IL1A,PDGFA,IL10,SMAD3,KLF6,FLT4,ECE1,SERPINE1,TNFRSF1B,CCR7
Reelin Signaling in Neurons	2	0.0761	MAP3K9,ITGB2,SRC,PIK3R1,LRP8,ITGAL,FGR
HGF Signaling	1.99	0.0696	MAP3K9,PIK3R1,SOS1,CDKN1A,PTGS2,PRKCZ,CDK2,PRKCB
MSP-RON Signaling Pathway	1.96	0.0833	ITGB2,KLK3,IL12B,PIK3R1,CCR2,PRKCZ
CXCR4 Signaling	1.95	0.0606	ADCY9,SRC,RHOV,RND3,RHOC,PIK3R1,ADCY6,ITPR1,PRKCZ,PRKCB
Inhibition of Angiogenesis by TSP1	1.95	0.118	MAPK14,CASP3,SDC2,MAPK13
PPAR Signaling	1.93	0.0737	IL1A,PDGFA,NFKBIE,SOS1,PTGS2,STAT5B,TNFRSF1B
FcγRIIB Signaling in B Lymphocytes	1.92	0.0943	BLNK,BTK,PIK3R1,SOS1,FCGR2B
MIF-mediated Glucocorticoid Regulation	1.91	0.114	PLA2G4A,NFKBIE,PLA2G4F,PTGS2
IL-17A Signaling in Fibroblasts	1.91	0.114	MAPK14,NFKBIE,LCN2,MAPK13
Prostate Cancer Signaling	1.88	0.0722	KLK3,PIK3R1,NFKBIE,SOS1,CDKN1A,GSTP1,CDK2
Gap Junction Signaling	1.88	0.0564	ADCY9,SRC,BGLAP,PIK3R1,SOS1,ADCY6,ITPR1,PRKCZ,GJC1,GJB2,PRKCB
Acute Phase Response Signaling	1.87	0.0588	SOCS3,IL1A,MAPK14,PIK3R1,NFKBIE,SOS1,SOCS2,MAPK13,SERPINE1,TNFRSF1B
LXR/RXR Activation	1.87	0.0661	IL1A,LYZ,MYLIP,ABCG1,PTGS2,TLR3,TNFRSF1B,APOD
Toll-like Receptor Signaling	1.85	0.0789	IL1A,MAPK14,IL12B,TRAF4,MAPK13,TLR3
IL-12 Signaling and Production in Macrophages	1.85	0.0616	LYZ,MAPK14,IL10,IL12B,PIK3R1,MAPK13,PRKCZ,PRKCB,APOD
ILK Signaling	1.85	0.0558	PARVB,ITGB2,RHOV,CDH1,RND3,CASP3,RHOC,FLNA,PIK3R1,ITGB8,PTGS2
eNOS Signaling	1.84	0.0581	ADCY9,CASP3,PIK3R1,Hspa1b,FLT4,HSPA1A/HSPA1B,ADCY6,ITPR1,PRKCZ,PRKCB
Actin Nucleation by ARP-WASP Complex	1.83	0.0893	RHOV,RND3,RHOC,WAS,SOS1
VDR/RXR Activation	1.8	0.0769	BGLAP,PDGFA,CDKN1A,SEMA3B,PRKCZ,PRKCB
PI3K/AKT Signaling	1.79	0.064	SYNJ2,PIK3R1,NFKBIE,SOS1,CDKN1A,PTGS2,SFN,PRKCZ
Antigen Presentation Pathway	1.78	0.105	NLRC5,HLA-DMA,HLA-A,HLA-DMB
Nur77 Signaling in T Lymphocytes	1.74	0.0847	CASP3,HLA-DMA,HLA-A,HLA-DMB,FCER1G
Type II Diabetes Mellitus Signaling	1.73	0.0625	SOCS3,PIK3R1,NFKBIE,ACSL5,SOCS2,TNFRSF1B,PRKCZ,PRKCB
IL-6 Signaling	1.73	0.0625	SOCS3,IL1A,MAPK14,PIK3R1,NFKBIE,SOS1,MAPK13,TNFRSF1B
Granulocyte Adhesion and Diapedesis	1.73	0.0559	ITGB2,CXCL16,IL1A,CLDN1,SDC2,SDC4,TNFRSF1B,MMP25,CX3CL1,ITGAL
CCR3 Signaling in Eosinophils	1.69	0.0615	PLA2G4A,MAPK14,PIK3R1,PLA2G4F,ITPR1,MAPK13,PRKCZ,PRKCB
Role of PKR in Interferon Induction and Antiviral Response	1.67	0.0976	MAPK14,CASP3,NFKBIE,TLR3
Allograft Rejection Signaling	1.66	0.0714	IL10,HLA-DMA,HLA-A,HLA-DMB,FCER1G,Ighg2b
Antioxidant Action of Vitamin C	1.65	0.0648	PLBD1,PLA2G4A,MAPK14,NFKBIE,PLA2G4F,MAPK13,STAT5B
Growth Hormone Signaling	1.64	0.0706	SOCS3,PIK3R1,SOCS2,STAT5B,PRKCZ,PRKCB
Small Cell Lung Cancer Signaling	1.64	0.0706	PIK3R1,NFKBIE,TRAF4,PTGS2,CDKN2B,CDK2
Glutathione Redox Reactions I	1.63	0.125	GSR,GSTT2/GSTT2B,GSTP1
CDP-diacylglycerol Biosynthesis I	1.63	0.125	AGPAT4,LPCAT2,CDS1
Hepatic Cholestasis	1.62	0.0562	ADCY9,IL1A,IL12B,NFKBIE,ADCY6,ABCC3,TNFRSF1B,PRKCZ,PRKCB
FLT3 Signaling in Hematopoietic Progenitor Cells	1.61	0.0698	MAPK14,PIK3R1,SOS1,STAT2,MAPK13,STAT5B
Gαq Signaling	1.6	0.0559	BTK,RHOV,RND3,RHOC,PIK3R1,NFKBIE,ITPR1,PRKCZ,PRKCB
MIF Regulation of Innate Immunity	1.6	0.093	PLA2G4A,NFKBIE,PLA2G4F,PTGS2
LPS-stimulated MAPK Signaling	1.59	0.069	MAPK14,PIK3R1,NFKBIE,MAPK13,PRKCZ,PRKCB
NF-κB Activation by Viruses	1.59	0.069	ITGB2,PIK3R1,NFKBIE,ITGAL,PRKCZ,PRKCB
PEDF Signaling	1.59	0.069	HNF1B,MAPK14,PIK3R1,NFKBIE,ZEB1,MAPK13
TGF-β Signaling	1.59	0.069	MAPK14,SMAD3,SOS1,MAPK13,SERPINE1,TGIF1
Thio-molybdenum Cofactor Biosynthesis	1.59	1	MOCOS
Ketogenesis	1.58	0.2	BDH1,HMGCS1
Thrombopoietin Signaling	1.57	0.0769	PIK3R1,SOS1,STAT5B,PRKCZ,PRKCB
UVB-Induced MAPK Signaling	1.55	0.0758	MAPK14,PIK3R1,MAPK13,PRKCZ,PRKCB
IL-9 Signaling	1.54	0.0889	SOCS3,PIK3R1,SOCS2,STAT5B
Antiproliferative Role of TOB in T Cell Signaling	1.54	0.115	SMAD3,TOB1,CDK2
Phosphatidylglycerol Biosynthesis II (Non-plastidic)	1.54	0.115	AGPAT4,LPCAT2,CDS1
Role of NFAT in Cardiac Hypertrophy	1.53	0.0518	ADCY9,SRC,MAPK14,PIK3R1,SOS1,ADCY6,ITPR1,MAPK13,PRKCZ,PRKCB
PDGF Signaling	1.53	0.0667	SYNJ2,SRC,PDGFA,PIK3R1,SOS1,PRKCB
Cdc42 Signaling	1.52	0.0539	SRC,MAPK14,HLA-DMA,HLA-A,WAS,HLA-DMB,FCER1G,MAPK13,PRKCZ
Huntington's Disease Signaling	1.51	0.048	CASP3,CACNA1B,PIK3R1,PACSIN1,Hspa1b,SOS1,HSPA1A/HSPA1B,CASP4,ITPR1,DNAJB1,PRKCZ,PRKCB
Aryl Hydrocarbon Receptor Signaling	1.51	0.0567	GSTT2/GSTT2B,SRC,IL1A,NQO1,CDKN1A,NFE2L2,GSTP1,CDK2
Glucocorticoid Receptor Signaling	1.49	0.0442	BGLAP,IL10,Hspa1b,NFKBIE,PIK3R1,SMAD3,HSPA1A/HSPA1B,MAPK13,MAPK14,SOS1,CDKN1A,PTGS2,STAT5B,SERPINE1,ADRB2
IL-1 Signaling	1.49	0.0652	ADCY9,IL1A,MAPK14,NFKBIE,ADCY6,MAPK13
CCR5 Signaling in Macrophages	1.48	0.0725	MAPK14,FCER1G,MAPK13,PRKCZ,PRKCB
Role of IL-17A in Arthritis	1.48	0.0725	MAPK14,PIK3R1,NFKBIE,MAPK13,PTGS2
Systemic Lupus Erythematosus Signaling	1.48	0.0489	PTPRC,IL1A,IL10,HLA-A,PIK3R1,SOS1,FCER1G,IGHM,FCGR2B,Ighg2b,FCGR3A/FCGR3B
Myc Mediated Apoptosis Signaling	1.45	0.0714	CASP3,PIK3R1,SOS1,SFN,PRKCZ
Glioma Invasiveness Signaling	1.45	0.0714	RHOV,RND3,F2R,RHOC,PIK3R1
ERK/MAPK Signaling	1.44	0.05	PLA2G4A,SRC,PIK3R1,DUSP6,SOS1,PPP1R14A,PLA2G4F,RAC3,PRKCB,KSR1
p38 MAPK Signaling	1.43	0.0583	PLA2G4A,IL1A,MAPK14,MAPKAPK3,PLA2G4F,MAPK13,TNFRSF1B
ErbB4 Signaling	1.41	0.0694	PIK3R1,SOS1,PSEN2,PRKCZ,PRKCB
fMLP Signaling in Neutrophils	1.38	0.0569	WAS,PIK3R1,NFKBIE,CYBB,ITPR1,PRKCZ,PRKCB
Role of Tissue Factor in Cancer	1.38	0.0569	SRC,MAPK14,CASP3,PIK3R1,MAPK13,STAT5B,FGR
Breast Cancer Regulation by Stathmin1	1.38	0.0488	ADCY9,PIK3R1,SOS1,CDKN1A,ADCY6,PPP1R14A,ITPR1,PRKCZ,CDK2,PRKCB
ErbB Signaling	1.37	0.0612	MAPK14,PIK3R1,SOS1,MAPK13,PRKCZ,PRKCB
Mevalonate Pathway I	1.36	0.154	PMVK,HMGCS1
IL-15 Signaling	1.32	0.0658	MAPK14,PIK3R1,MAPK13,STAT5B,RAC3
Semaphorin Signaling in Neurons	1.32	0.0755	PLXNA1,RHOV,RND3,RHOC
Osteoarthritis Pathway	1.31	0.0474	BGLAP,CASP3,SMAD3,SIRT1,CTNNA1,FZD5,CASP4,SDC4,PTGS2,TNFRSF1B
Cytotoxic T Lymphocyte-mediated Apoptosis of Target Cells	1.31	0.0938	CASP3,HLA-A,FCER1G
4-1BB Signaling in T Lymphocytes	1.31	0.0938	MAPK14,NFKBIE,MAPK13
RANK Signaling in Osteoclasts	1.3	0.0588	MAP3K9,SRC,MAPK14,PIK3R1,NFKBIE,MAPK13
Isoleucine Degradation I	1.3	0.143	BCAT1,EHHADH
Phenylalanine Degradation IV (Mammalian, via Side Chain)	1.3	0.143	SMOX,GOT1
γ-glutamyl Cycle	1.3	0.143	GCLC,GGT1
Spermine Biosynthesis	1.29	0.5	SMS
L-cysteine Degradation III	1.29	0.5	GOT1
Anandamide Degradation	1.29	0.5	FAAH
Glycine Degradation (Creatine Biosynthesis)	1.29	0.5	GATM
Threonine Degradation II	1.29	0.5	Tdh
VEGF Signaling	1.29	0.0583	SRC,PIK3R1,SOS1,FLT4,SFN,PRKCB
Angiopoietin Signaling	1.28	0.0641	PIK3R1,NFKBIE,GRB7,SOS1,STAT5B
Unfolded protein response	1.27	0.0727	Hspa1b,HSPA1A/HSPA1B,ATF6,NFE2L2
CD40 Signaling	1.26	0.0633	MAPK14,PIK3R1,NFKBIE,MAPK13,PTGS2
Regulation of IL-2 Expression in Activated and Anergic T Lymphocytes	1.24	0.0625	CARD11,NFKBIE,SMAD3,SOS1,TOB1
G-Protein Coupled Receptor Signaling	1.24	0.0435	ADCY9,OPRD1,SRC,PIK3R1,NFKBIE,DUSP6,SOS1,S1PR1,ADCY6,PTGER2,PRKCB,ADRB2
IGF-1 Signaling	1.24	0.0566	SOCS3,PIK3R1,SOS1,SOCS2,SFN,PRKCZ
T Cell Receptor Signaling	1.19	0.055	PTPRC,BTK,PTPN7,CARD11,PIK3R1,SOS1
IL-3 Signaling	1.19	0.0602	PIK3R1,SOS1,STAT5B,PRKCZ,PRKCB
LPS/IL-1 Mediated Inhibition of RXR Function	1.19	0.045	GSTT2/GSTT2B,IL1A,SMOX,ACSL5,FABP5,ABCG1,ABCC3,TNFRSF1B,HMGCS1,GSTP1
Superpathway of Geranylgeranyldiphosphate Biosynthesis I (via Mevalonate)	1.15	0.118	PMVK,HMGCS1
Aldosterone Signaling in Epithelial Cells	1.14	0.0476	PIK3R1,SOS1,HSPA1A/HSPA1B,ITPR1,DNAJB1,DNAJC22,PRKCZ,PRKCB
Actin Cytoskeleton Signaling	1.14	0.0441	F2R,PDGFA,FLNA,WAS,PIK3R1,SOS1,SSH3,RAC3,SSH1,NCKAP1
GPCR-Mediated Nutrient Sensing in Enteroendocrine Cells	1.14	0.0581	ADCY9,ADCY6,ITPR1,PRKCZ,PRKCB
Induction of Apoptosis by HIV1	1.13	0.0656	SLC25A13,CASP3,NFKBIE,TNFRSF1B
Insulin Receptor Signaling	1.13	0.0496	SYNJ2,SOCS3,TRIP10,PIK3R1,SOS1,PPP1R14A,PRKCZ
α-Adrenergic Signaling	1.12	0.0575	ADCY9,ADCY6,ITPR1,PRKCZ,PRKCB
HIPPO signaling	1.12	0.0575	SMAD3,PPP1R14A,TEAD3,SFN,PRKCZ
Diphthamide Biosynthesis	1.12	0.333	DPH5
Glutathione Biosynthesis	1.12	0.333	GCLC
Glutamate Degradation II	1.12	0.333	GOT1
Aspartate Biosynthesis	1.12	0.333	GOT1
Differential Regulation of Cytokine Production in Macrophages and T Helper Cells by IL-17A and IL-17F	1.11	0.111	IL10,IL12B
Valine Degradation I	1.11	0.111	BCAT1,EHHADH
G Beta Gamma Signaling	1.1	0.0568	BTK,SRC,SOS1,PRKCZ,PRKCB
April Mediated Signaling	1.1	0.0769	MAPK14,NFKBIE,MAPK13
Role of Osteoblasts, Osteoclasts and Chondrocytes in Rheumatoid Arthritis	1.08	0.0429	SRC,IL1A,BGLAP,MAPK14,IL10,PIK3R1,NFKBIE,FZD5,DKKL1,TNFRSF1B
Endometrial Cancer Signaling	1.07	0.0625	CDH1,PIK3R1,SOS1,CTNNA1
Regulation of Actin-based Motility by Rho	1.07	0.0556	RHOV,RND3,RHOC,WAS,RAC3
GADD45 Signaling	1.07	0.105	CDKN1A,CDK2
1D-myo-inositol Hexakisphosphate Biosynthesis II (Mammalian)	1.07	0.105	SYNJ2,ITPKB
D-myo-inositol (1,3,4)-trisphosphate Biosynthesis	1.07	0.105	SYNJ2,ITPKB
DNA damage-induced 14-3-3σ Signaling	1.07	0.105	SFN,CDK2
OX40 Signaling Pathway	1.06	0.0549	HLA-DMA,HLA-A,NFKBIE,HLA-DMB,FCER1G
FGF Signaling	1.06	0.0549	MAPK14,PIK3R1,SOS1,ITPR1,MAPK13
B Cell Activating Factor Signaling	1.05	0.0732	MAPK14,NFKBIE,MAPK13
Factors Promoting Cardiogenesis in Vertebrates	1.04	0.0543	MAPK14,FZD5,PRKCZ,CDK2,PRKCB
Cell Cycle: G1/S Checkpoint Regulation	1.04	0.0606	SMAD3,CDKN1A,CDKN2B,CDK2
Pancreatic Adenocarcinoma Signaling	1.03	0.05	PIK3R1,SMAD3,CDKN1A,PTGS2,CDKN2B,CDK2
Gαi Signaling	1.03	0.05	ADCY9,OPRD1,SRC,SOS1,S1PR1,ADCY6
Ceramide Signaling	1.03	0.0538	PIK3R1,S1PR1,TNFRSF1B,PRKCZ,KSR1
Acute Myeloid Leukemia Signaling	1.03	0.0538	PIK3R1,SOS1,IDH2,STAT5B,PML
PPARα/RXRα Activation	1.01	0.0444	ADCY9,MAPK14,NFKBIE,SMAD3,SOS1,ADCY6,STAT5B,PRKCB
Heme Degradation	1	0.25	BLVRB
Spermine and Spermidine Degradation I	1	0.25	SMOX
Glutathione Redox Reactions II	1	0.25	GSR
Melatonin Degradation II	1	0.25	SMOX
L-cysteine Degradation I	1	0.25	GOT1
Fatty Acid β-oxidation III (Unsaturated, Odd Number)	1	0.25	EHHADH
Serotonin Receptor Signaling	0.999	0.0698	ADCY9,SMOX,ADCY6
Endoplasmic Reticulum Stress Pathway	0.991	0.0952	CASP3,ATF6
Agrin Interactions at Neuromuscular Junction	0.982	0.058	ITGB2,SRC,RAC3,ITGAL
iNOS Signaling	0.955	0.0667	MAPK14,NFKBIE,MAPK13
Melanocyte Development and Pigmentation Signaling	0.953	0.051	ADCY9,SRC,PIK3R1,SOS1,ADCY6
ATM Signaling	0.953	0.051	MAPK14,CDKN1A,ZEB1,MAPK13,CDK2
Chemokine Signaling	0.948	0.0563	SRC,MAPK14,MAPK13,PRKCB
Sperm Motility	0.946	0.0472	PLBD1,PLA2G4A,PLA2G4F,ITPR1,PRKCZ,PRKCB
CDK5 Signaling	0.939	0.0505	ADCY9,MAPK14,ADCY6,PPP1R14A,MAPK13
GPCR-Mediated Integration of Enteroendocrine Signaling Exemplified by an L Cell	0.916	0.0548	ADCY9,ADCY6,ITPR1,ADRB2
GM-CSF Signaling	0.916	0.0548	PIK3R1,SOS1,STAT5B,PRKCB
CMP-N-acetylneuraminate Biosynthesis I (Eukaryotes)	0.91	0.2	CMAS
Citrulline-Nitric Oxide Cycle	0.91	0.2	ASS1
Tumoricidal Function of Hepatic Natural Killer Cells	0.894	0.0833	CASP3,ITGAL
Superpathway of D-myo-inositol (1,4,5)-trisphosphate Metabolism	0.894	0.0833	SYNJ2,ITPKB
Tryptophan Degradation III (Eukaryotic)	0.894	0.0833	KMO,EHHADH
SAPK/JNK Signaling	0.874	0.0481	MAP3K9,PIK3R1,SOS1,FCER1G,RAC3
Cell Cycle: G2/M DNA Damage Checkpoint Regulation	0.873	0.0612	CDKN1A,SFN,PRKCZ
Dopamine-DARPP32 Feedback in cAMP Signaling	0.869	0.0427	ADCY9,CAMKK1,ADCY6,PPP1R14A,ITPR1,PRKCZ,PRKCB
P2Y Purigenic Receptor Signaling Pathway	0.867	0.0448	ADCY9,P2RY2,PIK3R1,ADCY6,PRKCZ,PRKCB
GP6 Signaling Pathway	0.867	0.0448	BTK,PIK3R1,FCER1G,ITPR1,PRKCZ,PRKCB
IL-17A Signaling in Gastric Cells	0.865	0.08	MAPK14,MAPK13
Gα12/13 Signaling	0.856	0.0444	BTK,SRC,CDH1,F2R,PIK3R1,NFKBIE
Dopamine Receptor Signaling	0.855	0.0519	ADCY9,SMOX,ADCY6,PPP1R14A
Chronic Myeloid Leukemia Signaling	0.849	0.0472	PIK3R1,SMAD3,SOS1,CDKN1A,STAT5B
Mouse Embryonic Stem Cell Pluripotency	0.849	0.0472	MAPK14,PIK3R1,SOS1,FZD5,MAPK13
UVA-Induced MAPK Signaling	0.849	0.0472	MAPK14,CASP3,PIK3R1,PARP12,MAPK13
Estrogen-Dependent Breast Cancer Signaling	0.84	0.0513	SRC,PIK3R1,HSD17B11,STAT5B
IL-17A Signaling in Airway Cells	0.84	0.0513	MAPK14,PIK3R1,NFKBIE,MAPK13
Lipid Antigen Presentation by CD1	0.837	0.0769	CD1D,FCER1G
Estrogen-mediated S-phase Entry	0.837	0.0769	CDKN1A,CDK2
Glycolysis I	0.837	0.0769	TPI1,ENO3
Arginine Biosynthesis IV	0.836	0.167	ASS1
Urea Cycle	0.836	0.167	ASS1
Amyloid Processing	0.836	0.0588	MAPK14,PSEN2,MAPK13
Clathrin-mediated Endocytosis Signaling	0.832	0.0402	ITGB2,SRC,LYZ,F2R,PDGFA,PIK3R1,ITGB8,APOD
mTOR Signaling	0.815	0.0398	RHOV,RND3,RHOC,PIK3R1,PRR5L,PRKCZ,PRKCB,ARHGAP8/PRR5-ARHGAP8
Gαs Signaling	0.802	0.0455	ADCY9,SRC,ADCY6,PTGER2,ADRB2
CD27 Signaling in Lymphocytes	0.801	0.0566	MAP3K9,CASP3,NFKBIE
Androgen Signaling	0.79	0.045	SRC,SMAD3,DNAJB1,PRKCZ,PRKCB
Superpathway of Cholesterol Biosynthesis	0.786	0.0714	PMVK,HMGCS1
Role of Cytokines in Mediating Communication between Immune Cells	0.784	0.0556	IL1A,IL10,IL12B
Ceramide Degradation	0.775	0.143	NAAA
Aspartate Degradation II	0.775	0.143	GOT1
Human Embryonic Stem Cell Pluripotency	0.774	0.042	KLK3,PDGFA,PIK3R1,SMAD3,S1PR1,FZD5
Nitric Oxide Signaling in the Cardiovascular System	0.768	0.0442	PIK3R1,FLT4,ITPR1,PRKCZ,PRKCB
Ephrin Receptor Signaling	0.768	0.04	SRC,EPHB4,PDGFA,SDC2,WAS,SOS1,RAC3
Melanoma Signaling	0.767	0.0545	CDH1,PIK3R1,CDKN1A
RhoGDI Signaling	0.751	0.0395	SRC,RHOV,CDH1,RND3,RHOC,ARHGDIB,ARHGAP8/PRR5-ARHGAP8
Neuropathic Pain Signaling In Dorsal Horn Neurons	0.747	0.0435	SRC,PIK3R1,ITPR1,PRKCZ,PRKCB
IL-17 Signaling	0.747	0.0471	MAPK14,PIK3R1,MAPK13,PTGS2
Epithelial Adherens Junction Signaling	0.746	0.0411	SRC,CDH1,DLL1,WAS,KEAP1,CTNNA1
TNFR2 Signaling	0.739	0.0667	NFKBIE,TNFRSF1B
Role of CHK Proteins in Cell Cycle Checkpoint Control	0.735	0.0526	CDKN1A,ATMIN,CDK2
Leptin Signaling in Obesity	0.734	0.0465	ADCY9,SOCS3,PIK3R1,ADCY6
Synaptic Long Term Depression	0.727	0.0405	PLBD1,PLA2G4A,PLA2G4F,ITPR1,PRKCZ,PRKCB
Superoxide Radicals Degradation	0.722	0.125	NQO1
Tryptophan Degradation to 2-amino-3-carboxymuconate Semialdehyde	0.722	0.125	KMO
Glutathione-mediated Detoxification	0.717	0.0645	GSTT2/GSTT2B,GSTP1
Neuroprotective Role of THOP1 in Alzheimer's Disease	0.706	0.042	DPP4,KLK3,HLA-A,ECE1,ST14
Fatty Acid β-oxidation I	0.696	0.0625	ACSL5,EHHADH
Apoptosis Signaling	0.687	0.0444	CASP3,NFKBIE,TNFRSF1B,BCL2L11
NGF Signaling	0.686	0.0413	MAP3K9,PIK3R1,SOS1,TRAF4,PRKCZ
Signaling by Rho Family GTPases	0.679	0.0357	MAP3K9,RHOV,CDH1,RND3,RHOC,WAS,PIK3R1,CYBB,PRKCZ
CREB Signaling in Neurons	0.678	0.0376	ADCY9,PIK3R1,SOS1,ADCY6,ITPR1,PRKCZ,PRKCB
Sphingosine and Sphingosine-1-phosphate Metabolism	0.676	0.111	NAAA
Prostanoid Biosynthesis	0.676	0.111	PTGS2
Sucrose Degradation V (Mammalian)	0.676	0.111	TPI1
Leucine Degradation I	0.676	0.111	BCAT1
Retinoic acid Mediated Apoptosis Signaling	0.663	0.0484	CASP3,PARP12,TNFRSF10A
Phospholipases	0.663	0.0484	PLBD1,PLA2G4A,PLA2G4F
Oncostatin M Signaling	0.657	0.0588	SOS1,STAT5B
Regulation of the Epithelial-Mesenchymal Transition Pathway	0.656	0.037	CDH1,PIK3R1,SMAD3,SOS1,FZD5,PSEN2,ZEB1
Agranulocyte Adhesion and Diapedesis	0.641	0.0366	ITGB2,CXCL16,IL1A,CLDN1,SDC4,MMP25,CX3CL1
Coagulation System	0.638	0.0571	F2R,SERPINE1
TWEAK Signaling	0.638	0.0571	CASP3,NFKBIE
IL-2 Signaling	0.636	0.0469	PIK3R1,SOS1,STAT5B
Ketolysis	0.636	0.1	BDH1
cAMP-mediated signaling	0.623	0.0352	ADCY9,OPRD1,SRC,DUSP6,S1PR1,ADCY6,PTGER2,ADRB2
ERK5 Signaling	0.611	0.0455	SRC,SFN,PRKCZ
Lymphotoxin β Receptor Signaling	0.599	0.0448	CASP3,PIK3R1,TRAF4
14-3-3-mediated Signaling	0.596	0.0382	SRC,PIK3R1,SFN,PRKCZ,PRKCB
CTLA4 Signaling in Cytotoxic T Lymphocytes	0.592	0.0404	HLA-A,PIK3R1,FCER1G,PTPN22
FAK Signaling	0.592	0.0404	SRC,WAS,PIK3R1,SOS1
Notch Signaling	0.587	0.0526	DLL1,PSEN2
ErbB2-ErbB3 Signaling	0.575	0.0435	PIK3R1,SOS1,STAT5B
Remodeling of Epithelial Adherens Junctions	0.575	0.0435	SRC,CDH1,CTNNA1
Tight Junction Signaling	0.574	0.0359	CLDN1,CTNNA1,YBX3,TNFRSF1B,PRKCZ,OCLN
PAK Signaling	0.573	0.0396	CASP3,PDGFA,PIK3R1,SOS1
Adipogenesis pathway	0.571	0.0373	SMAD3,SIRT1,FZD5,SAP30,STAT5B
Netrin Signaling	0.571	0.0513	ABLIM1,RAC3
Inhibition of Matrix Metalloproteases	0.571	0.0513	SDC2,MMP25
Leukotriene Biosynthesis	0.568	0.0833	GGT1
Guanosine Nucleotides Degradation III	0.568	0.0833	NT5C3A
Pregnenolone Biosynthesis	0.568	0.0833	MICAL1
Thyroid Cancer Signaling	0.556	0.05	CDH1,KLK3
Mechanisms of Viral Exit from Host Cells	0.541	0.0488	PRKCZ,PRKCB
Fatty Acid Activation	0.538	0.0769	ACSL5
Urate Biosynthesis/Inosine 5'-phosphate Degradation	0.538	0.0769	NT5C3A
Role of Hypercytokinemia/hyperchemokinemia in the Pathogenesis of Influenza	0.513	0.0465	IL1A,IL12B
Stearate Biosynthesis I (Animals)	0.513	0.0465	FAM213B,ACSL5
Antiproliferative Role of Somatostatin Receptor 2	0.501	0.0395	SRC,PIK3R1,CDKN1A
GDNF Family Ligand-Receptor Interactions	0.501	0.0395	PIK3R1,SOS1,ITPR1
BMP signaling pathway	0.501	0.0395	MAPK14,SOS1,MAPK13
Role of RIG1-like Receptors in Antiviral Innate Immunity	0.499	0.0455	NFKBIE,TRIM25
Non-Small Cell Lung Cancer Signaling	0.491	0.039	PIK3R1,SOS1,ITPR1
Neurotrophin/TRK Signaling	0.491	0.039	KLK3,PIK3R1,SOS1
NAD biosynthesis II (from tryptophan)	0.487	0.0667	KMO
Glutaryl-CoA Degradation	0.487	0.0667	EHHADH
Superpathway of Citrulline Metabolism	0.487	0.0667	ASS1
Histidine Degradation VI	0.487	0.0667	MICAL1
Pyrimidine Ribonucleotides Interconversion	0.486	0.0444	NUDT9,CTPS2
AMPK Signaling	0.483	0.0324	SRC,MAPK14,PIK3R1,SIRT1,CDKN1A,MAPK13,ADRB2
Triacylglycerol Biosynthesis	0.474	0.0435	AGPAT4,LPCAT2
Granzyme B Signaling	0.464	0.0625	CASP3
Adenosine Nucleotides Degradation II	0.464	0.0625	NT5C3A
Sirtuin Signaling Pathway	0.464	0.0309	CDH1,PPIF,DUSP6,SIRT1,NQO1,TSPO,IDH2,NFE2L2,BCL2L11
Cyclins and Cell Cycle Regulation	0.463	0.0375	CDKN1A,CDKN2B,CDK2
nNOS Signaling in Neurons	0.462	0.0426	PRKCZ,PRKCB
Pyrimidine Ribonucleotides De Novo Biosynthesis	0.462	0.0426	NUDT9,CTPS2
γ-linolenate Biosynthesis II (Animals)	0.443	0.0588	ACSL5
Mitochondrial L-carnitine Shuttle Pathway	0.443	0.0588	ACSL5
Rac Signaling	0.443	0.0342	PIK3R1,CYBB,PRKCZ,NCKAP1
Cancer Drug Resistance By Drug Efflux	0.439	0.0408	PIK3R1,PTGS2
HIF1α Signaling	0.436	0.0339	MAPK14,PIK3R1,MAPK13,MMP25
TNFR1 Signaling	0.428	0.04	CASP3,NFKBIE
D-myo-inositol (1,4,5)-trisphosphate Degradation	0.424	0.0556	SYNJ2
Methylglyoxal Degradation III	0.424	0.0556	FAM213B
Relaxin Signaling	0.414	0.0318	ADCY9,PIK3R1,NFKBIE,ADCY6,PRKCZ
Regulation of eIF4 and p70S6K Signaling	0.414	0.0318	MAPK14,PIK3R1,SOS1,MAPK13,PRKCZ
Synaptic Long Term Potentiation	0.409	0.0328	PPP1R14A,ITPR1,PRKCZ,PRKCB
Docosahexaenoic Acid (DHA) Signaling	0.407	0.0385	CASP3,PIK3R1
Ubiquinol-10 Biosynthesis (Eukaryotic)	0.405	0.0526	MICAL1
Purine Nucleotides Degradation II (Aerobic)	0.405	0.0526	NT5C3A
Bladder Cancer Signaling	0.397	0.0341	CDH1,CDKN1A,MMP25
RhoA Signaling	0.396	0.0323	PLXNA1,RND3,NRP2,ARHGAP8/PRR5-ARHGAP8
The Visual Cycle	0.388	0.05	DHRS3
Inflammasome pathway	0.388	0.05	NLRP3
Gustation Pathway	0.377	0.0315	ADCY9,P2RY2,ADCY6,ITPR1
Maturity Onset Diabetes of Young (MODY) Signaling	0.372	0.0476	HNF1B
Regulation of Cellular Mechanics by Calpain Protease	0.359	0.0351	SRC,CDK2
Fatty Acid α-oxidation	0.357	0.0455	PTGS2
Salvage Pathways of Pyrimidine Ribonucleotides	0.348	0.0316	MAP3K9,UPP1,CDK2
TCA Cycle II (Eukaryotic)	0.343	0.0435	IDH3A
Putrescine Degradation III	0.343	0.0435	SMOX
Wnt/β-catenin Signaling	0.335	0.0291	SRC,CDH1,TLE3,FZD5,DKKL1
Role of JAK1, JAK2 and TYK2 in Interferon Signaling	0.33	0.0417	STAT2
Tryptophan Degradation X (Mammalian, via Tryptamine)	0.317	0.04	SMOX
CNTF Signaling	0.311	0.0317	PIK3R1,SOS1
NAD Salvage Pathway II	0.305	0.0385	NT5C3A
Gluconeogenesis I	0.305	0.0385	ENO3
Calcium Signaling	0.299	0.0278	CAMKK1,TNNT2,ASPH,ITPR1,Tpm2
Pyridoxal 5'-phosphate Salvage Pathway	0.296	0.0308	MAP3K9,CDK2
D-myo-inositol (1,4,5)-Trisphosphate Biosynthesis	0.294	0.037	PI4K2B
Ovarian Cancer Signaling	0.288	0.0278	SRC,PIK3R1,FZD5,PTGS2
IL-15 Production	0.283	0.0357	PRKCZ
Acetone Degradation I (to Methylglyoxal)	0.273	0.0345	FAM213B
Phagosome Maturation	0.27	0.027	HLA-A,ATP6V0D1,RAB7B,CYBB
GABA Receptor Signaling	0.27	0.029	ADCY9,ADCY6
Telomerase Signaling	0.258	0.027	PIK3R1,SOS1,CDKN1A
Melatonin Signaling	0.251	0.0278	PRKCZ,PRKCB
Ephrin B Signaling	0.245	0.0274	EPHB4,RAC3
Hypoxia Signaling in the Cardiovascular System	0.234	0.0267	NFKBIE,NQO1
DNA Methylation and Transcriptional Repression Signaling	0.228	0.0294	SAP30
Retinoate Biosynthesis I	0.228	0.0294	DHRS3
Cell Cycle Regulation by BTG Family Proteins	0.206	0.027	CDK2
Dopamine Degradation	0.206	0.027	SMOX
Superpathway of Methionine Degradation	0.206	0.027	GOT1
