# Supplementary material for: Importance of EMT Factor ZEB1 in cDC1 “MutuDC Line” Mediated Induction of Th1 Immune Response
Source: Front Immunol. 2018 Nov 13;9:2604. doi: 10.3389/fimmu.2018.02604 (PMC6243008; doi:10.3389/fimmu.2018.02604)
Supplement: Supplementary file 5 [file Table_5.XLSX]

## Sheet: Zeb1_Irf4_Pu.1_overlap_genes
Gene Symbol	log2_fc_zero_hr	log2_fc_six_hr	log2_fc_twelve_hr	Binding
Adora3	-1.31881	-3.14959	-1.58435	1
Atf6	-0.160982	-0.476372	-1.02033	1
Batf2	-0.866712	-2.30456	-1.7684	1
Cd200r1	-0.0946297	-1.36744	-0.613395	1
Cd274	-1.08766	-1.57498	-1.75436	1
Clec12a	-2.0409	-2.54039	-1.97017	1
Ctsc	-1.36507	-0.504143	-0.948633	1
Ctss	-0.9075	-0.777341	-0.460615	1
Dusp5	1.07265	0.950548	0.911497	1
Fam49b	-0.287116	-0.549492	-1.01047	1
Gpr160	1.8555	2.03364	2.89267	1
Heg1	2.44207	1.45684	0.737505	1
Hivep3	0.0953928	0.327172	-1.56342	1
Il7r	1.98825	1.27583	1.58446	1
Itgb2	-0.196095	-0.808985	-1.60184	1
Lilr4b	0.489366	1.18762	-0.0448242	1
Maf	2.56001	1.44991	0.550731	1
Myo18a	1.27893	1.25594	1.07221	1
N4bp1	0.203222	0.564949	0.866942	1
Nek7	-0.11712	0.891623	0.623026	1
Pfkfb3	-0.55568	-1.88541	-0.723921	1
Plscr1	0.175758	-0.582085	-1.44668	1
Plxnc1	-2.53841	-0.615536	0.173673	1
Rnd3	0.155668	0.637192	1.43057	1
Tnfrsf1b	0.25913	0.576403	0.868866	1
Tnip3	1.06121	-0.348819	-1.41894	1

## Sheet: Zeb1_Irf4_Pu.1_overlap_pathways
Ingenuity Canonical Pathways	-log(p-value)	Ratio	Molecules
Th1 and Th2 Activation Pathway	2.77	0.0167	ITGB2,MAF,CD274
autophagy	2.64	0.037	CTSS,CTSC
Phagosome Formation	1.94	0.0163	ITGB2,RND3
Th1 Pathway	1.9	0.0154	ITGB2,CD274
HMGB1 Signaling	1.89	0.0153	RND3,TNFRSF1B
Phagosome Maturation	1.85	0.0145	CTSS,CTSC
Th2 Pathway	1.8	0.0137	ITGB2,MAF
Granulocyte Adhesion and Diapedesis	1.69	0.012	ITGB2,TNFRSF1B
Inflammasome pathway	1.58	0.05	NEK7
Production of Nitric Oxide and Reactive Oxygen Species in Macrophages	1.57	0.0104	RND3,TNFRSF1B
ILK Signaling	1.57	0.0104	ITGB2,RND3
Endoplasmic Reticulum Stress Pathway	1.56	0.0476	ATF6
IL-8 Signaling	1.56	0.0102	ITGB2,RND3
Integrin Signaling	1.5	0.00943	ITGB2,RND3
B Cell Development	1.42	0.0345	IL7R
TNFR2 Signaling	1.42	0.0345	TNFRSF1B
Complement System	1.33	0.0278	ITGB2
Primary Immunodeficiency Signaling	1.25	0.0227	IL7R
Semaphorin Signaling in Neurons	1.18	0.0192	RND3
Unfolded protein response	1.16	0.0185	ATF6
Actin Nucleation by ARP-WASP Complex	1.15	0.0179	RND3
Induction of Apoptosis by HIV1	1.12	0.0167	TNFRSF1B
Agrin Interactions at Neuromuscular Junction	1.07	0.0149	ITGB2
T Helper Cell Differentiation	1.06	0.0145	TNFRSF1B
Role of JAK1 and JAK3 in Î³c Cytokine Signaling	1.06	0.0145	IL7R
Glioma Invasiveness Signaling	1.05	0.0143	RND3
Caveolar-mediated Endocytosis Signaling	1.05	0.0141	ITGB2
MSP-RON Signaling Pathway	1.04	0.0139	ITGB2
Macropinocytosis Signaling	0.992	0.0123	ITGB2
Regulation of Actin-based Motility by Rho	0.967	0.0116	RND3
IL-7 Signaling Pathway	0.967	0.0116	IL7R
NF-ÎºB Activation by Viruses	0.963	0.0115	ITGB2
HER-2 Signaling in Breast Cancer	0.958	0.0114	ITGB2
Crosstalk between Dendritic Cells and Natural Killer Cells	0.953	0.0112	TNFRSF1B
Apoptosis Signaling	0.953	0.0112	TNFRSF1B
Reelin Signaling in Neurons	0.94	0.0109	ITGB2
Death Receptor Signaling	0.94	0.0109	TNFRSF1B
PPAR Signaling	0.94	0.0109	TNFRSF1B
Ceramide Signaling	0.935	0.0108	TNFRSF1B
Sumoylation Pathway	0.922	0.0104	RND3
Cholecystokinin/Gastrin-mediated Signaling	0.902	0.0099	RND3
Type I Diabetes Mellitus Signaling	0.878	0.00935	TNFRSF1B
Virus Entry via Endocytic Pathways	0.867	0.00909	ITGB2
Paxillin Signaling	0.867	0.00909	ITGB2
GÎ±i Signaling	0.832	0.00833	ADORA3
p38 MAPK Signaling	0.832	0.00833	TNFRSF1B
LXR/RXR Activation	0.828	0.00826	TNFRSF1B
RhoA Signaling	0.825	0.0082	RND3
Sphingosine-1-phosphate Signaling	0.819	0.00806	RND3
Atherosclerosis Signaling	0.819	0.00806	ITGB2
PI3K Signaling in B Lymphocytes	0.812	0.00794	ATF6
IL-6 Signaling	0.806	0.00781	TNFRSF1B
D-myo-inositol (1,4,5,6)-Tetrakisphosphate Biosynthesis	0.779	0.0073	DUSP5
D-myo-inositol (3,4,5,6)-tetrakisphosphate Biosynthesis	0.779	0.0073	DUSP5
IL-12 Signaling and Production in Macrophages	0.759	0.00694	MAF
3-phosphoinositide Degradation	0.74	0.00662	DUSP5
Type II Diabetes Mellitus Signaling	0.738	0.00658	TNFRSF1B
D-myo-inositol-5-phosphate Metabolism	0.73	0.00645	DUSP5
Hepatic Cholestasis	0.723	0.00633	TNFRSF1B
GÎ±q Signaling	0.72	0.00629	RND3
Glioblastoma Multiforme Signaling	0.715	0.00621	RND3
CXCR4 Signaling	0.708	0.0061	RND3
Tight Junction Signaling	0.703	0.00602	TNFRSF1B
Tec Kinase Signaling	0.699	0.00595	RND3
Acute Phase Response Signaling	0.696	0.00592	TNFRSF1B
Germ Cell-Sertoli Cell Junction Signaling	0.696	0.00592	RND3
RhoGDI Signaling	0.681	0.00568	RND3
Agranulocyte Adhesion and Diapedesis	0.678	0.00565	ITGB2
NF-ÎºB Signaling	0.676	0.00562	TNFRSF1B
Hepatic Fibrosis / Hepatic Stellate Cell Activation	0.665	0.00546	TNFRSF1B
Dendritic Cell Maturation	0.661	0.00541	TNFRSF1B
NRF2-mediated Oxidative Stress Response	0.651	0.00526	MAF
3-phosphoinositide Biosynthesis	0.641	0.00513	DUSP5
mTOR Signaling	0.637	0.00508	RND3
Thrombin Signaling	0.63	0.00498	RND3
Leukocyte Extravasation Signaling	0.62	0.00485	ITGB2
Clathrin-mediated Endocytosis Signaling	0.62	0.00485	ITGB2
Osteoarthritis Pathway	0.62	0.00485	TNFRSF1B
LPS/IL-1 Mediated Inhibition of RXR Function	0.615	0.00478	TNFRSF1B
AMPK Signaling	0.604	0.00465	PFKFB3
cAMP-mediated signaling	0.587	0.00444	ADORA3
Role of Osteoblasts, Osteoclasts and Chondrocytes in Rheumatoid Arthritis	0.582	0.00439	TNFRSF1B
Superpathway of Inositol Phosphate Compounds	0.58	0.00437	DUSP5
Cardiac Hypertrophy Signaling	0.575	0.00431	RND3
Phospholipase C Signaling	0.571	0.00426	RND3
Colorectal Cancer Metastasis Signaling	0.558	0.00412	RND3
Signaling by Rho Family GTPases	0.546	0.00398	RND3
Xenobiotic Metabolism Signaling	0.516	0.00366	MAF
G-Protein Coupled Receptor Signaling	0.513	0.00364	ADORA3
Sirtuin Signaling Pathway	0.503	0.00353	PFKFB3
Neuroinflammation Signaling Pathway	0.481	0.00332	CD200R1
Role of Macrophages, Fibroblasts and Endothelial Cells in Rheumatoid Arthritis	0.478	0.0033	TNFRSF1B
Protein Kinase A Signaling	0.395	0.0026	DUSP5
Molecular Mechanisms of Cancer	0.393	0.00258	RND3
Axonal Guidance Signaling	0.347	0.00224	PLXNC1
