# Supplementary material for: Importance of EMT Factor ZEB1 in cDC1 “MutuDC Line” Mediated Induction of Th1 Immune Response
Source: Front Immunol. 2018 Nov 13;9:2604. doi: 10.3389/fimmu.2018.02604 (PMC6243008; doi:10.3389/fimmu.2018.02604)
Supplement: Supplementary file 6 [file Table_6.XLSX]

## Sheet: Sheet1
Gene Name	0h Control FPKM	0h Zeb1KD FPKM	6h Control FPKM	6h Zeb1KD FPKM	12h Control FPKM	12h Zeb1KD FPKM	Zeb1 ChIP-seq Binding
Abr	11.9593	17.5538	3.75131	8.33647	7.111	8.401	0
Acod1	0.160918	0.10457	1.64545	1.35208	5.29595	1.53732	0
Actn1	357.037	251.771	226.783	114.619	335.405	264.408	1
Adam8	42.3627	83.6631	348.941	731.955	228.279	713.516	0
Adgre1	0.0666153	0.108819	1.45044	1.76771	2.74787	7.29556	0
Adora3	9.91987	3.97654	1.59034	0.179213	1.37164	0.457408	1
Anxa2	1.75248	1.04541	5.03213	1.60498	2.06566	1.52274	0
Apod	0.196943	0.174404	2.42622	5.28177	0.332899	3.21317	0
Bank1	7.45404	1.18046	0.0740958	0.0212227	0.134917	0.0168082	0
Batf2	4.90541	2.6901	23.471	4.75104	25.6782	7.5374	1
Bcl2l11	6.17876	9.91538	106.868	416.879	57.0212	307.803	0
Blnk	0.0774794	0.664515	8.61215	37.2956	5.70516	52.4855	0
Bst2	58.1192	73.9569	251.713	240.224	221.906	491.413	0
Btk	37.4125	30.1696	13.5395	9.37826	23.2566	12.0409	0
Btla	98.3406	130.637	132.734	82.6516	103.923	50.6495	0
C1qa	19.9604	26.782	133.526	127.411	167.563	357.06	1
C1qb	10.2248	10.034	162.174	155.742	210.426	427.671	0
C1qc	17.4129	18.9853	166.285	147.504	149.593	317.647	0
C3ar1	1.36377	0.177418	38.0977	23.4542	65.5194	32.8535	0
Cacnb3	1.37084	5.41828	21.8863	62.9279	59.9088	180.414	0
Card11	54.4368	36.6484	12.0937	4.94824	18.9648	7.72569	1
Casp3	38.3401	49.8542	37.4144	64.2182	41.8608	91.4933	0
Casp4	0	0	6.5948	0.336308	4.80412	0.293625	0
Cblb	8.62692	4.55095	43.3754	73.1061	30.9852	55.33	1
Ccdc88b	45.4339	38.9848	30.5875	17.0874	58.7774	40.0169	1
Ccnb2	72.9629	65.7184	42.4045	20.9871	47.3329	45.1925	1
Ccr2	4.14629	12.1514	12.6693	28.4521	7.6145	20.7511	0
Ccr7	0.417918	2.08656	499.758	1085.65	359.947	1421.31	0
Cd180	93.7782	48.8607	106.973	43.9104	84.5965	29.5851	0
Cd1d1	1.26326	0.355935	2.72436	0.541508	7.90428	0.361467	1
Cd209c	0.202494	0.901106	0.690527	1.19179	0.913131	3.92753	0
Cd209f	0.0661477	0.231738	0.7893	47.8676	4.94005	625.761	0
Cd209g	0.0918325	0.0572292	0.431412	19.5563	2.45358	360.28	0
Cd244	24.2293	9.27974	4.58852	1.35408	20.5399	4.1191	0
Cd24a	164.302	297.06	31.7128	123.369	20.9473	93.2884	0
Cd274	0.158125	0.0744018	81.1156	27.2263	82.9039	24.5731	1
Cd34	31.4377	2.94405	1.65463	0.971647	1.27846	0.322173	0
Cd37	1.32804	12.104	0.436108	2.44503	0.838385	4.84805	0
Cd44	30.8343	31.7583	96.649	220.668	46.9388	60.8733	1
Cd48	82.6004	79.8028	19.0094	10.5289	49.1354	23.4051	0
Cd8a	16.6355	3.76381	379.551	286.606	26.4647	41.5209	0
Cd8b1	0	0	3.12968	8.24043	0.279693	2.31304	0
Cdh17	35.7948	21.6034	4.10149	1.62207	6.93311	4.60244	1
Cdkn1a	3.15456	11.8024	31.1107	119.663	27.2122	85.2738	0
Cdkn2b	4.37418	7.16256	56.8229	141.01	48.9975	146.47	1
Cfh	24.6606	16.9235	1.97364	0.752172	1.07726	0.307388	0
Cfp	123.852	103.825	16.0052	5.37317	45.5142	9.24566	0
Clec12a	60.3901	14.6755	18.3576	3.15561	30.2347	7.7166	1
Clec1b	509.556	270.849	123.767	33.6372	124.347	25.619	0
Clec7a	31.0837	6.13505	16.3752	2.06206	48.0414	5.3693	0
Ctsc	119.038	46.2123	35.0819	24.7355	69.9176	36.2259	1
Ctss	259.256	138.212	188.699	110.095	317.864	230.985	1
Cx3cl1	2.12303	4.40025	9.90398	22.855	2.65096	10.7199	0
Cxcl16	68.482	114.534	517.736	820.079	241.778	578.762	1
Cybb	2.84797	0.781625	3.7142	0.674414	5.96471	0.904108	0
Ddt	51.5834	49.0458	175.61	117.878	628.881	318.079	0
Dlg1	14.7973	28.7105	13.6322	25.1229	16.2597	26.6273	0
Dll1	0.135195	0.784106	2.24544	6.51201	0.489888	2.4719	0
Dock10	70.8759	58.9145	94.8299	50.193	57.7087	38.6916	1
Dock8	19.5493	20.6816	8.46159	10.5528	15.8391	30.7483	1
Dpp4	36.7695	29.0347	104.795	66.8982	85.4382	47.6288	0
Ebi3	7.91759	4.18011	196.692	91.7658	165.913	77.1312	0
Efna2	2.88414	7.69176	3.83966	8.49836	3.05177	7.33137	0
Emp2	27.3101	27.7294	4.78729	10.8339	7.56559	12.8131	0
Ephb4	0.428692	3.177	0.181152	0.968803	0.106678	1.48612	0
Eps8	60.3734	42.6986	16.3812	8.13285	41.8518	27.306	1
Fam213a	13.2043	2.66665	3.06346	0.795717	4.59837	1.00166	0
Fam49b	215.229	176.389	160.748	109.833	229.126	113.734	1
Fancd2	16.1135	10.2857	15.3198	7.4066	17.0554	12.9443	0
Fcer1g	8.20537	0.0477364	60.6875	4.79754	50.2713	6.75034	0
Fcgr2b	2.95728	1.01891	0.646727	0.147368	1.34554	0.0816667	0
Fcgr4	0.847806	0.150479	2.93433	0.237482	8.12647	0.489699	1
Fgr	4.8212	4.78297	8.71231	4.03065	9.54918	2.77775	1
Flt3	8.41488	20.6799	3.30965	3.85682	2.15565	1.98879	0
Foxp1	22.9976	14.6203	25.8445	10.275	25.0718	6.305	1
Fzd5	1.1652	2.37333	0.651827	1.76383	0.788622	2.39006	0
Gata2	7.33664	0.822785	3.4798	0.380313	2.83752	0.716098	1
Gbp2	7.40146	1.81816	118.413	46.8389	52.873	21.2173	0
Gcnt1	24.0556	20.7327	5.47561	4.1877	11.0034	3.99353	0
Gcsam	0.350989	4.74017	1.33965	3.12719	1.16684	3.30863	1
Ggt1	0	0	1.319	2.58579	2.1629	11.0487	0
Gpr33	4.13781	6.48605	6.01678	31.3079	2.03137	11.1368	0
Gpr68	34.9967	40.8749	102.661	219.916	44.5447	134.098	0
Hcls1	304.422	264.106	101.479	68.3207	212.923	98.5489	0
Heatr9	0	0	6.18421	6.45189	1.14888	5.32574	0
Hfe	21.3839	17.07	11.3494	5.17037	13.9938	6.40147	0
Hhex	36.9978	18.2178	4.33193	1.89377	9.8463	2.46607	0
Hist1h2bc	20.2588	27.4156	14.3769	4.75289	19.1066	14.6046	0
Hist1h2be	0.319188	3.52525	0.361451	0.10602	0.567867	0.430071	0
Hist1h2bg	2.24395	22.2736	0.750806	0.686502	1.72951	2.17377	0
Hist1h4a	1.49996	18.0653	0.344424	0.35416	0.953693	0.789054	0
Hist1h4b	2.53709	29.0059	1.46367	0.825106	5.2977	4.8052	0
Hist1h4d	4.6436	106.281	3.09428	2.63383	6.33566	7.38239	0
Hist1h4h	2.571	46.2639	1.01061	0.173982	1.50932	2.6264	0
Hlx	4.43963	9.41502	3.74011	9.49879	3.35179	15.1902	0
Hmox1	272.52	297.789	202.51	518.622	126.007	151.641	0
Hoxb4	1.1549	0.212221	1.50448	0.243863	1.89542	0.371406	0
Hs1bp3	3.29544	4.32335	2.47456	4.20485	3.51513	9.03474	0
Icosl	22.8672	27.6475	149.7	228.537	91.781	172.962	1
Ifit1bl1	0.746372	1.27136	31.2779	54.5927	22.5456	103.606	0
Ifit2	4.17131	2.91267	90.0082	160.712	49.0006	153.385	0
Ifit3	0.589727	0.39616	42.8293	37.5006	28.1037	58.5774	0
Ifitm3	499.97	229.471	3555	2827.78	2346.8	2028.22	0
Ifnlr1	0.039038	1.73171	4.78629	18.9715	0.53771	8.09017	0
Ighg2b	0.199925	1.64526	75.7466	92.8145	11.2747	29.3183	0
Ighg2c	15.2136	84.1504	466.676	789.377	57.9234	209.322	0
Ighg3	0.0320449	0.882746	96.2803	174.051	55.0305	139.65	0
Ighm	100.183	49.7654	496.641	211.766	175.529	96.4891	0
Il10	0.207135	0.0217671	19.5868	9.24221	16.6003	6.47337	0
Il12b	1.57123	3.13997	1577.19	2428.04	415.579	2185.92	1
Il15ra	3.08602	0.877899	3.74554	3.52599	6.31414	5.7	0
Il17ra	0.275544	1.88054	0.102932	1.02163	0.343076	0.839477	0
Il1a	3.74575	0.696931	77.7658	45.7931	46.1616	22.4734	0
Il4ra	32.5822	37.4378	39.02	63.2049	44.3285	83.2223	1
Il7r	0.0517526	0.20533	4.35405	10.5428	2.30184	6.90313	1
Irf4	0.985901	1.19243	5.48574	26.877	5.69887	17.1743	1
Irs2	4.07161	8.12588	1.06154	1.28989	1.77323	2.46954	0
Isg15	10.4973	22.1344	570.213	811.864	389.518	1211.29	0
Isg20	3.02007	5.09879	73.6163	128.858	23.0416	54.094	0
Itgal	20.818	16.0337	36.6187	29.0099	27.0754	14.199	0
Itgax	207.986	277.232	123.831	92.6799	68.6336	35.1485	1
Itgb2	243.379	212.448	90.6407	51.7362	215.234	70.9104	1
Itgb7	115.742	111.578	7.92117	2.73028	4.48796	3.60606	1
Itpkb	12.49	8.38029	2.47066	2.63488	7.05511	2.61291	0
Jak2	76.7517	123.769	155.712	283.346	156.699	267.536	1
Klf11	2.41512	3.08586	1.54547	3.73662	2.44009	4.81615	0
Klf2	7.79391	23.6753	2.84033	3.07008	3.29636	2.8522	0
Klf4	13.7465	29.6758	0.859997	2.05663	1.45785	4.02537	1
Klrb1c	19.2335	58.5788	27.5998	14.6789	15.8478	9.1126	1
Klrk1	43.6213	31.5782	39.5136	17.3896	21.014	13.1779	0
L3mbtl3	1.23675	0.274486	0.354448	0.156885	0.592508	0.0809933	0
Lgals3	721.949	1322.76	290.411	601.849	73.9914	172.862	1
Lgals9	0.835839	3.42142	93.6477	190.321	17.4964	82.1456	0
Lpxn	43.7404	31.3847	25.2856	10.3869	46.9517	18.6263	0
Lrp1	4.48383	0.749639	0.841327	0.137487	1.09689	0.331161	0
Map3k14	6.64638	9.73339	74.2191	157.84	48.008	133.58	0
Mapk14	104.304	83.228	17.2041	7.68194	36.9347	18.0386	0
Mapkapk3	1.73277	4.99968	0.830621	5.79721	1.88202	11.4697	0
March1	46.7927	55.4828	19.3955	6.6437	20.5811	5.07236	1
Mef2c	11.6374	3.07577	3.06368	0.571086	3.88632	1.2731	1
Mfsd6	10.3553	11.2688	1.86946	4.76772	2.64635	4.80628	0
Milr1	18.3941	10.8631	23.5086	8.21789	32.3188	11.186	0
Mink1	19.6025	38.1599	6.38755	9.94414	18.8114	25.2202	0
Mitf	1.39123	0.376579	1.05924	1.26266	2.15791	1.75632	1
Mpzl2	0.626459	2.68252	0.341432	2.11041	1.14842	2.10921	0
Myb	0.271188	2.40347	0.814445	14.6056	0.147651	5.53723	0
Myo18a	20.331	49.335	9.57066	22.8569	8.26356	17.3754	1
Myo1f	113.13	87.9563	41.5303	22.5781	29.1085	12.7053	0
Nbl1	0.445186	4.2833	0.324341	2.35611	1.44573	5.13681	0
Nfe2l2	27.6904	40.6495	28.1076	76.4755	25.2721	50.0383	0
Nlrc5	10.7959	29.5402	50.0029	92.6157	31.0083	93.1871	0
Nlrp3	26.7416	22.2659	1.44413	0.595732	4.23304	0.784672	0
Nr4a3	0.303049	2.78544	60.1263	247.055	20.1284	112.778	1
Nrros	38.9036	29.5716	12.0124	3.42345	11.4921	7.63659	0
Nt5c3	16.9592	12.7264	67.3713	65.222	24.5503	49.3694	0
Oas3	2.89859	3.00602	49.2611	57.7479	17.6493	55.8005	0
Oasl1	65.9809	91.9315	398.267	577.508	175.794	390.401	0
Ocstamp	11.0261	3.27019	0.831764	0.0879247	1.66555	0.208731	1
Pdcd1lg2	0.0805473	0.651621	62.3933	223.291	38.4724	181.184	0
Pde4d	2.52987	0.508934	2.89918	0.677647	0.439989	0.147094	0
Pglyrp1	0.130079	0.89357	0.242844	0.183874	21.8382	7.23883	0
Phf11a	24.3118	33.2619	121.622	189.492	51.538	107.821	0
Pik3r1	16.2528	15.3848	14.2337	24.8768	12.5049	33.8271	0
Pirb	13.212	11.1935	9.72961	6.81884	29.5997	11.7903	0
Pld4	183.467	151.073	260.212	106.158	171.087	96.1467	0
Plscr1	12.1343	13.7063	2.56678	1.7146	39.2893	14.4139	1
Pml	20.43	20.3214	60.3121	81.1056	23.5524	53.0856	0
Pou2f2	0.0996779	0.281616	60.5027	16.4848	54.4064	20.763	0
Pparg	9.85421	0.0782249	3.89164	0.0636719	1.90899	0.184548	1
Prkcb	36.549	43.6011	29.511	35.5247	101.288	46.17	1
Prkch	5.05997	10.0901	1.27087	3.10539	8.74558	11.0994	0
Prkcz	0.566403	4.38821	0.76625	1.99316	0.691889	3.01611	0
Psen2	26.8776	16.8361	10.1044	6.86801	23.5214	8.15888	1
Pstpip1	65.008	55.2597	23.4627	16.4478	45.2433	21.6177	0
Ptpn22	59.7217	52.5571	92.364	86.9934	36.4771	16.089	0
Ptprc	106.369	78.3879	90.6455	65.1469	128.276	71.7242	1
Rab20	13.2973	22.2208	180.726	319.372	123.385	281.66	0
Rab27a	6.6188	19.5204	1.48365	3.6107	3.09793	4.24085	1
Rab43	274.29	220.075	216.879	115.983	205.012	116.408	0
Rab7b	162.138	125.601	27.3639	10.4633	15.982	5.56432	0
Rasal3	1.87644	0.168861	0.456958	0.00837523	1.52076	0.0509465	0
Rnf19b	33.7592	40.7304	119.987	191.722	119.736	277.531	1
Samsn1	1.97321	0.61007	4.60438	3.91789	17.2014	35.7415	0
Sdc4	0.159996	0.21062	7.96648	14.3624	9.53474	37.0485	0
Sema4a	11.6241	26.562	16.0391	30.4049	16.1242	45.2641	0
Serinc5	0.305292	1.0344	0.568346	0.992915	1.26806	4.18083	0
Serpina3g	1.1194	1.90721	21.1103	11.8576	37.4159	9.70498	0
Serpine1	0.0112325	0.00995048	27.6812	1.85043	18.6097	2.96703	0
Sh2b3	40.6721	30.5861	12.275	6.80804	16.57	5.71519	0
Sh3pxd2a	0.558054	0.805423	5.83219	9.12313	2.32252	6.34324	1
Sirpa	0.377997	0.148024	0.128125	0.0514831	1.22796	0.179821	0
Sirt1	11.8102	10.908	17.4905	20.4595	16.8461	40.7208	0
Slamf1	0.0384555	0.11111	4.49024	0.481094	16.7387	0.678991	0
Slamf7	14.564	35.8103	20.5854	49.8164	12.7168	43.8239	0
Slamf8	31.1863	10.7085	28.3422	5.99445	17.3903	4.53729	0
Slfn1	0.0602143	0.0295299	5.64649	17.7188	1.3274	22.7602	1
Smad3	2.02699	4.47908	3.84184	12.9913	1.86949	7.00032	1
Sos1	4.75509	4.62136	7.55206	6.36497	15.3518	6.79107	0
Spp1	11.1412	3.13489	1.21573	0.205757	1.6689	0.282908	0
Sptb	0.433542	1.48851	0.665222	1.72632	1.35522	2.02902	1
Sqstm1	167.15	183.099	452.363	1063.26	278.794	660.733	0
Src	0.161289	0.355256	0.44142	2.37596	0.478058	3.76282	0
Stap1	43.3606	26.4613	34.6954	15.8719	101.126	26.2569	1
Stat2	28.9138	29.7977	101.679	122.808	53.5648	105.065	0
Stat5b	11.7974	15.8505	32.1874	55.9831	24.428	54.5179	0
Stxbp1	7.76973	11.6877	5.66972	13.777	5.90218	17.9507	0
Syk	10.9903	22.1502	11.4424	13.1583	38.7069	22.3376	0
Tbx21	9.51562	15.0455	2.07503	5.0205	2.92288	4.22253	0
Tec	0.886231	0.854645	2.56459	6.18365	2.35427	5.50783	1
Tespa1	6.48615	1.72751	11.2617	8.2133	6.59295	3.07927	0
Tgfbr1	16.6849	20.0978	5.13332	14.3791	4.53373	7.96389	1
Tjp2	9.23918	19.1077	2.77378	5.68666	4.14501	6.63322	0
Tlr1	3.65416	1.01079	18.4254	6.09915	47.8099	33.5332	0
Tlr3	197.202	237.52	24.5038	10.8219	11.6293	4.944	0
Tmem102	2.32354	6.05812	2.64217	6.85522	2.41006	6.95924	1
Tmem173	45.3063	30.5221	10.0526	4.32672	17.5304	7.16853	0
Tmem176b	0.036009	0.267703	25.5963	4.62968	319.882	63.6459	0
Tnfrsf10b	1.42077	4.34755	1.37542	3.71723	1.65803	5.04045	0
Tnfrsf1b	12.7164	15.2184	84.1112	125.42	71.6714	130.888	1
Tnfrsf21	11.9619	4.8896	3.5782	0.819103	6.47929	1.29374	0
Tnfsf15	0.0909472	0.11404	55.6324	144.766	3.42841	42.4016	0
Tnip3	0.374431	0.781318	284.303	223.242	377.607	141.22	1
Treml4	14.3556	39.2937	8.1309	42.4402	6.14792	12.3897	0
Trib1	15.4297	24.5377	22.3662	115.963	6.98318	43.8988	1
Trim25	11.383	19.073	43.9177	84.7527	33.8665	71.8553	1
Trpm4	2.17471	6.66958	11.2196	25.2395	3.94587	21.193	0
Tsc22d3	5.76071	18.111	2.64541	4.63123	2.8488	6.71532	0
Ubash3a	0	0	0.120824	1.49256	0.0326046	1.26505	0
Vav1	79.4425	77.7649	69.5544	31.3292	153.838	87.9707	0
Vsir	8.4264	5.04556	28.519	14.481	44.1389	16.5079	0
Was	71.558	47.987	12.0079	4.6111	32.3594	9.75289	0
Zbp1	10.279	14.4007	183.025	210.193	73.0196	148.224	0
Zbtb7b	26.8886	26.1927	28.6824	51.7192	25.9388	38.4873	0
Zeb1	8.56469	3.15423	9.0646	4.26755	12.795	3.91392	0
Zfp36l1	31.6193	30.8903	144.011	389.503	45.3021	201.766	1
Zmiz1	28.4563	37.2417	35.9103	53.4463	21.5422	45.796	1
