# Supplementary material for: Importance of EMT Factor ZEB1 in cDC1 “MutuDC Line” Mediated Induction of Th1 Immune Response
Source: Front Immunol. 2018 Nov 13;9:2604. doi: 10.3389/fimmu.2018.02604 (PMC6243008; doi:10.3389/fimmu.2018.02604)
Supplement: Supplementary file 7 [file Table_7.XLSX]

## Sheet: 0h
Ingenuity Canonical Pathways	-log(p-value)	Ratio	Molecules
Th1 and Th2 Activation Pathway	2.41	0.0222	HLA-A,MAF,IL10RA,TIMD4
Ascorbate Recycling (Cytosolic)	1.97	0.333	GLRX
Phagosome Maturation	1.88	0.0217	HLA-A,CTSS,CTSC
Glutathione Redox Reactions II	1.85	0.25	GLRX
Th2 Pathway	1.82	0.0205	HLA-A,MAF,TIMD4
autophagy	1.8	0.037	CTSS,CTSC
T Helper Cell Differentiation	1.6	0.029	HLA-A,IL10RA
Prostanoid Biosynthesis	1.5	0.111	PTGS1
Vitamin-C Transport	1.28	0.0667	GLRX
Neuroprotective Role of THOP1 in Alzheimer's Disease	1.22	0.0179	HLA-A,ST14
Cardiomyocyte Differentiation via BMP Receptors	1.18	0.0526	MEF2C
NGF Signaling	1.17	0.0167	TRAF4,TRIO
Th1 Pathway	1.11	0.0154	HLA-A,IL10RA
CDP-diacylglycerol Biosynthesis I	1.09	0.0417	AGPAT2
Corticotropin Releasing Hormone Signaling	1.08	0.0148	GUCY2C,MEF2C
Gα12/13 Signaling	1.08	0.0148	MEF2C,LPAR3
D-myo-inositol (1,4,5,6)-Tetrakisphosphate Biosynthesis	1.07	0.0146	DUSP5,PPP1R14A
D-myo-inositol (3,4,5,6)-tetrakisphosphate Biosynthesis	1.07	0.0146	DUSP5,PPP1R14A
Phosphatidylglycerol Biosynthesis II (Non-plastidic)	1.05	0.0385	AGPAT2
Cardiac β-adrenergic Signaling	1.05	0.0143	SMPDL3A,PPP1R14A
B Cell Development	1.01	0.0345	HLA-A
3-phosphoinositide Degradation	0.995	0.0132	DUSP5,PPP1R14A
Cytotoxic T Lymphocyte-mediated Apoptosis of Target Cells	0.98	0.0323	HLA-A
Relaxin Signaling	0.977	0.0129	SMPDL3A,GUCY2C
D-myo-inositol-5-phosphate Metabolism	0.977	0.0129	DUSP5,PPP1R14A
Cell Cycle Regulation by BTG Family Proteins	0.907	0.027	BTG1
Sertoli Cell-Sertoli Cell Junction Signaling	0.898	0.0116	SPTB,OCLN
Antigen Presentation Pathway	0.897	0.0263	HLA-A
Role of NFAT in Regulation of the Immune Response	0.866	0.011	HLA-A,MEF2C
Autoimmune Thyroid Disease Signaling	0.856	0.0238	HLA-A
tRNA Splicing	0.856	0.0238	SMPDL3A
Endothelin-1 Signaling	0.847	0.0108	GUCY2C,PTGS1
Pyrimidine Ribonucleotides Interconversion	0.847	0.0233	CTPS2
Graft-versus-Host Disease Signaling	0.837	0.0227	HLA-A
Triacylglycerol Biosynthesis	0.837	0.0227	AGPAT2
Pyrimidine Ribonucleotides De Novo Biosynthesis	0.828	0.0222	CTPS2
3-phosphoinositide Biosynthesis	0.815	0.0103	DUSP5,PPP1R14A
Allograft Rejection Signaling	0.803	0.0208	HLA-A
Protein Kinase A Signaling	0.802	0.00779	SMPDL3A,DUSP5,PPP1R14A
Phototransduction Pathway	0.778	0.0196	GUCY2C
Nur77 Signaling in T Lymphocytes	0.763	0.0189	HLA-A
Melanoma Signaling	0.749	0.0182	MITF
OX40 Signaling Pathway	0.742	0.0179	HLA-A
Actin Cytoskeleton Signaling	0.73	0.00905	TRIO,SSH1
cAMP-mediated signaling	0.719	0.00889	SMPDL3A,RGS7
Calcium-induced T Lymphocyte Apoptosis	0.714	0.0167	HLA-A
Superpathway of Inositol Phosphate Compounds	0.707	0.00873	DUSP5,PPP1R14A
Phospholipase C Signaling	0.69	0.00851	PPP1R14A,MEF2C
Eicosanoid Signaling	0.683	0.0154	PTGS1
ERK5 Signaling	0.678	0.0152	MEF2C
Lymphotoxin β Receptor Signaling	0.672	0.0149	TRAF4
IL-10 Signaling	0.66	0.0145	IL10RA
Caveolar-mediated Endocytosis Signaling	0.649	0.0141	HLA-A
Antiproliferative Role of Somatostatin Receptor 2	0.639	0.0137	GUCY2C
Toll-like Receptor Signaling	0.629	0.0133	TRAF4
Dopamine Receptor Signaling	0.624	0.0132	PPP1R14A
VDR/RXR Activation	0.619	0.013	KLF4
Angiopoietin Signaling	0.619	0.013	GRB7
CD40 Signaling	0.614	0.0128	PTGS1
G-Protein Coupled Receptor Signaling	0.591	0.00727	SMPDL3A,RGS7
Altered T Cell and B Cell Signaling in Rheumatoid Arthritis	0.59	0.012	HLA-A
Small Cell Lung Cancer Signaling	0.582	0.0118	TRAF4
Neuregulin Signaling	0.577	0.0116	GRB7
HIPPO signaling	0.577	0.0116	PPP1R14A
IL-4 Signaling	0.577	0.0116	HLA-A
Communication between Innate and Adaptive Immune Cells	0.573	0.0115	HLA-A
Factors Promoting Cardiogenesis in Vertebrates	0.564	0.0112	MEF2C
Crosstalk between Dendritic Cells and Natural Killer Cells	0.564	0.0112	HLA-A
Salvage Pathways of Pyrimidine Ribonucleotides	0.541	0.0105	UPP1
CTLA4 Signaling in Cytotoxic T Lymphocytes	0.529	0.0102	HLA-A
CDK5 Signaling	0.529	0.0102	PPP1R14A
Melanocyte Development and Pigmentation Signaling	0.529	0.0102	MITF
RANK Signaling in Osteoclasts	0.522	0.01	MITF
Cholecystokinin/Gastrin-mediated Signaling	0.518	0.0099	MEF2C
Antioxidant Action of Vitamin C	0.508	0.00962	GLRX
Type I Diabetes Mellitus Signaling	0.497	0.00935	HLA-A
Nitric Oxide Signaling in the Cardiovascular System	0.494	0.00926	GUCY2C
Virus Entry via Endocytic Pathways	0.488	0.00909	HLA-A
GPCR-Mediated Nutrient Sensing in Enteroendocrine Cells	0.484	0.00901	FFAR4
iCOS-iCOSL Signaling in T Helper Cells	0.463	0.00847	HLA-A
Synaptic Long Term Potentiation	0.46	0.0084	PPP1R14A
Gαi Signaling	0.457	0.00833	RGS7
p38 MAPK Signaling	0.457	0.00833	MEF2C
RhoA Signaling	0.451	0.0082	LPAR3
Cellular Effects of Sildenafil (Viagra)	0.44	0.00794	GUCY2C
CD28 Signaling in T Helper Cells	0.437	0.00787	HLA-A
Cdc42 Signaling	0.432	0.00775	HLA-A
Adipogenesis pathway	0.424	0.00758	AGPAT2
Insulin Receptor Signaling	0.412	0.0073	PPP1R14A
Ovarian Cancer Signaling	0.397	0.00699	PTGS1
IL-12 Signaling and Production in Macrophages	0.395	0.00694	MAF
Gustation Pathway	0.379	0.00662	SMPDL3A
PKCθ Signaling in T Lymphocytes	0.373	0.00649	HLA-A
Gαq Signaling	0.362	0.00629	RGS7
Dopamine-DARPP32 Feedback in cAMP Signaling	0.36	0.00625	PPP1R14A
eNOS Signaling	0.35	0.00606	LPAR3
Tight Junction Signaling	0.348	0.00602	OCLN
Synaptic Long Term Depression	0.345	0.00595	GUCY2C
PPARα/RXRα Activation	0.345	0.00595	MEF2C
Axonal Guidance Signaling	0.324	0.00448	PLXNC1,SEMA4F
Hepatic Fibrosis / Hepatic Stellate Cell Activation	0.318	0.00546	IL10RA
Dendritic Cell Maturation	0.314	0.00541	HLA-A
B Cell Receptor Signaling	0.31	0.00532	MEF2C
Adrenomedullin signaling pathway	0.308	0.00529	GUCY2C
NRF2-mediated Oxidative Stress Response	0.306	0.00526	MAF
Gap Junction Signaling	0.305	0.00524	GUCY2C
Production of Nitric Oxide and Reactive Oxygen Species in Macrophages	0.302	0.00518	PPP1R14A
Calcium Signaling	0.294	0.00505	MEF2C
ERK/MAPK Signaling	0.292	0.00503	PPP1R14A
Thrombin Signaling	0.289	0.00498	GATA2
Breast Cancer Regulation by Stathmin1	0.285	0.0049	PPP1R14A
Osteoarthritis Pathway	0.282	0.00485	MEF2C
Integrin Signaling	0.274	0.00472	GRB7
Role of NFAT in Cardiac Hypertrophy	0.268	0.00463	MEF2C
Systemic Lupus Erythematosus Signaling	0.267	0.00461	HLA-A
Cardiac Hypertrophy Signaling	0.248	0.00431	MEF2C
Opioid Signaling Pathway	0.242	0.00422	RGS7
Protein Ubiquitination Pathway	0.213	0.00379	HLA-A
Xenobiotic Metabolism Signaling	0.204	0.00366	MAF

## Sheet: 6h
Ingenuity Canonical Pathways	-log(p-value)	Ratio	Molecules
Dermatan Sulfate Biosynthesis (Late Stages)	2.67	0.0714	CHST11,HS3ST1,DSE
Dermatan Sulfate Biosynthesis	2.34	0.0545	CHST11,HS3ST1,DSE
Th1 and Th2 Activation Pathway	2.3	0.0278	TGFBR1,HLA-A,MAF,CD274,JAK2
Thio-molybdenum Cofactor Biosynthesis	2.21	1	MOCOS
T Helper Cell Differentiation	2.06	0.0435	TGFBR1,HLA-A,IL21R
Role of JAK1 and JAK3 in γc Cytokine Signaling	2.06	0.0435	IL7R,IL21R,JAK2
Leukocyte Extravasation Signaling	2.06	0.0243	TEC,WIPF1,CD44,CTNNA1,ACTN1
Osteoarthritis Pathway	2.06	0.0243	PPARG,TGFBR1,CTNNA1,MEF2C,FZD1
Caveolar-mediated Endocytosis Signaling	2.03	0.0423	HLA-A,ITGB8,ITGB7
Integrin Signaling	2.01	0.0236	WIPF1,GRB7,ITGB8,ITGB7,ACTN1
Antiproliferative Role of TOB in T Cell Signaling	1.96	0.0769	TGFBR1,TOB1
Th2 Pathway	1.91	0.0274	TGFBR1,HLA-A,MAF,JAK2
Regulation of IL-2 Expression in Activated and Anergic T Lymphocytes	1.9	0.038	TGFBR1,CARD11,TOB1
B Cell Development	1.87	0.069	IL7R,HLA-A
IL-4 Signaling	1.8	0.0349	IRF4,HLA-A,JAK2
Factors Promoting Cardiogenesis in Vertebrates	1.76	0.0337	TGFBR1,MEF2C,FZD1
Ascorbate Recycling (Cytosolic)	1.74	0.333	GLRX
Sertoli Cell-Sertoli Cell Junction Signaling	1.66	0.0231	SPTB,CTNNA1,ACTN1,OCLN
Glutathione Redox Reactions II	1.62	0.25	GLRX
Antioxidant Action of Vitamin C	1.59	0.0288	PLBD1,JAK2,GLRX
Virus Entry via Endocytic Pathways	1.52	0.0273	HLA-A,ITGB8,ITGB7
Paxillin Signaling	1.52	0.0273	ITGB8,ITGB7,ACTN1
Chondroitin Sulfate Biosynthesis (Late Stages)	1.51	0.0444	CHST11,HS3ST1
Pancreatic Adenocarcinoma Signaling	1.43	0.025	TGFBR1,JAK2,CDKN2B
Neuroinflammation Signaling Pathway	1.43	0.0166	TGFBR1,HLA-A,CD200R1,FZD1,JAK2
LPS/IL-1 Mediated Inhibition of RXR Function	1.41	0.0191	ACSL5,CHST11,HS3ST1,ABCC3
Chondroitin Sulfate Biosynthesis	1.38	0.0377	CHST11,HS3ST1
CD28 Signaling in T Helper Cells	1.37	0.0236	HLA-A,ITPR2,CARD11
Th1 Pathway	1.34	0.0231	HLA-A,CD274,JAK2
Heparan Sulfate Biosynthesis (Late Stages)	1.31	0.0345	CHST11,HS3ST1
Corticotropin Releasing Hormone Signaling	1.3	0.0222	GUCY2C,ITPR2,MEF2C
Gα12/13 Signaling	1.3	0.0222	TEC,CDH17,MEF2C
Calcium-induced T Lymphocyte Apoptosis	1.28	0.0333	HLA-A,ITPR2
PXR/RXR Activation	1.25	0.0317	SCD,ABCC3
Epithelial Adherens Junction Signaling	1.24	0.021	TGFBR1,CTNNA1,ACTN1
Oleate Biosynthesis II (Animals)	1.23	0.1	SCD
Heparan Sulfate Biosynthesis	1.22	0.0308	CHST11,HS3ST1
Remodeling of Epithelial Adherens Junctions	1.21	0.0303	CTNNA1,ACTN1
Fatty Acid Activation	1.12	0.0769	ACSL5
Tight Junction Signaling	1.09	0.0181	TGFBR1,CTNNA1,OCLN
Chondroitin Sulfate Degradation (Metazoa)	1.09	0.0714	GM2A
Synaptic Long Term Depression	1.08	0.0179	PLBD1,GUCY2C,ITPR2
PPARα/RXRα Activation	1.08	0.0179	TGFBR1,MEF2C,JAK2
Tec Kinase Signaling	1.08	0.0179	TEC,JAK2,FGR
Germ Cell-Sertoli Cell Junction Signaling	1.07	0.0178	TGFBR1,CTNNA1,ACTN1
Wnt/β-catenin Signaling	1.07	0.0178	TGFBR1,CD44,FZD1
Cyclins and Cell Cycle Regulation	1.07	0.025	CCNB2,CDKN2B
Xenobiotic Metabolism Signaling	1.06	0.0147	MAF,CHST11,HS3ST1,ABCC3
Macropinocytosis Signaling	1.06	0.0247	ITGB8,ITGB7
Dermatan Sulfate Degradation (Metazoa)	1.06	0.0667	GM2A
Vitamin-C Transport	1.06	0.0667	GLRX
Molecular Mechanisms of Cancer	1.05	0.0129	TGFBR1,CTNNA1,FZD1,JAK2,CDKN2B
Small Cell Lung Cancer Signaling	1.02	0.0235	TRAF4,CDKN2B
γ-linolenate Biosynthesis II (Animals)	1	0.0588	ACSL5
Mitochondrial L-carnitine Shuttle Pathway	1	0.0588	ACSL5
PEDF Signaling	1	0.023	PPARG,HNF1B
Role of NFAT in Regulation of the Immune Response	1	0.0166	HLA-A,ITPR2,MEF2C
HER-2 Signaling in Breast Cancer	0.996	0.0227	ITGB8,ITGB7
Endothelin-1 Signaling	0.977	0.0161	PLBD1,GUCY2C,ITPR2
Regulation of the Epithelial-Mesenchymal Transition Pathway	0.972	0.016	TGFBR1,FZD1,JAK2
Adrenomedullin signaling pathway	0.961	0.0159	PPARG,GUCY2C,ITPR2
Cardiomyocyte Differentiation via BMP Receptors	0.959	0.0526	MEF2C
DNA damage-induced 14-3-3σ Signaling	0.959	0.0526	CCNB2
ILK Signaling	0.941	0.0155	ITGB8,ITGB7,ACTN1
Maturity Onset Diabetes of Young (MODY) Signaling	0.938	0.05	HNF1B
Inflammasome pathway	0.938	0.05	NEK7
STAT3 Pathway	0.926	0.0206	TGFBR1,JAK2
CTLA4 Signaling in Cytotoxic T Lymphocytes	0.919	0.0204	HLA-A,JAK2
Polyamine Regulation in Colon Cancer	0.899	0.0455	PPARG
Cholecystokinin/Gastrin-mediated Signaling	0.897	0.0198	ITPR2,MEF2C
Mouse Embryonic Stem Cell Pluripotency	0.87	0.019	FZD1,JAK2
Role of JAK1, JAK2 and TYK2 in Interferon Signaling	0.864	0.0417	JAK2
Type I Diabetes Mellitus Signaling	0.857	0.0187	HLA-A,JAK2
Nitric Oxide Signaling in the Cardiovascular System	0.85	0.0185	GUCY2C,ITPR2
T Cell Receptor Signaling	0.85	0.0185	TEC,CARD11
Role of JAK family kinases in IL-6-type Cytokine Signaling	0.848	0.04	JAK2
Role of NFAT in Cardiac Hypertrophy	0.836	0.0139	TGFBR1,ITPR2,MEF2C
GPCR-Mediated Nutrient Sensing in Enteroendocrine Cells	0.831	0.018	FFAR4,ITPR2
Neuroprotective Role of THOP1 in Alzheimer's Disease	0.825	0.0179	HLA-A,ST14
IL-15 Production	0.802	0.0357	JAK2
iCOS-iCOSL Signaling in T Helper Cells	0.79	0.0169	HLA-A,ITPR2
Role of NANOG in Mammalian Embryonic Stem Cell Pluripotency	0.778	0.0167	FZD1,JAK2
Role of Tissue Factor in Cancer	0.778	0.0167	JAK2,FGR
Sperm Motility	0.778	0.0167	PLBD1,ITPR2
p38 MAPK Signaling	0.778	0.0167	TGFBR1,MEF2C
Fatty Acid β-oxidation I	0.775	0.0333	ACSL5
Renin-Angiotensin Signaling	0.773	0.0165	ITPR2,JAK2
Cytotoxic T Lymphocyte-mediated Apoptosis of Target Cells	0.762	0.0323	HLA-A
G Protein Signaling Mediated by Tubby	0.762	0.0323	JAK2
Inhibition of Angiogenesis by TSP1	0.749	0.0312	TGFBR1
Role of JAK2 in Hormone-like Cytokine Signaling	0.749	0.0312	JAK2
Cellular Effects of Sildenafil (Viagra)	0.745	0.0159	GUCY2C,ITPR2
Iron homeostasis signaling pathway	0.74	0.0157	FXN,JAK2
Colorectal Cancer Metastasis Signaling	0.731	0.0123	TGFBR1,FZD1,JAK2
Cdc42 Signaling	0.73	0.0155	WIPF1,HLA-A
Oncostatin M Signaling	0.726	0.0294	JAK2
Adipogenesis pathway	0.715	0.0152	PPARG,FZD1
Interferon Signaling	0.703	0.0278	JAK2
Signaling by Rho Family GTPases	0.703	0.012	WIPF1,CDH17,CDC42EP1
Antigen Presentation Pathway	0.682	0.0263	HLA-A
Protein Kinase A Signaling	0.679	0.0104	SMPDL3A,DUSP5,TGFBR1,ITPR2
Human Embryonic Stem Cell Pluripotency	0.676	0.0143	TGFBR1,FZD1
Thyroid Cancer Signaling	0.672	0.0256	PPARG
Ovarian Cancer Signaling	0.663	0.014	CD44,FZD1
IL-12 Signaling and Production in Macrophages	0.658	0.0139	PPARG,MAF
Autoimmune Thyroid Disease Signaling	0.644	0.0238	HLA-A
tRNA Splicing	0.644	0.0238	SMPDL3A
Stearate Biosynthesis I (Animals)	0.635	0.0233	ACSL5
Gustation Pathway	0.628	0.0132	SMPDL3A,ITPR2
Primary Immunodeficiency Signaling	0.626	0.0227	IL7R
Graft-versus-Host Disease Signaling	0.626	0.0227	HLA-A
iNOS Signaling	0.626	0.0227	JAK2
Type II Diabetes Mellitus Signaling	0.624	0.0132	PPARG,ACSL5
PKCθ Signaling in T Lymphocytes	0.616	0.013	HLA-A,CARD11
Relaxin Signaling	0.612	0.0129	SMPDL3A,GUCY2C
Allograft Rejection Signaling	0.594	0.0208	HLA-A
Glioblastoma Multiforme Signaling	0.588	0.0124	ITPR2,FZD1
Cell Cycle: G2/M DNA Damage Checkpoint Regulation	0.578	0.02	CCNB2
Phototransduction Pathway	0.571	0.0196	GUCY2C
Nur77 Signaling in T Lymphocytes	0.557	0.0189	HLA-A
Unfolded protein response	0.55	0.0185	PPARG
Role of Macrophages, Fibroblasts and Endothelial Cells in Rheumatoid Arthritis	0.549	0.0099	TRAF4,FZD1,JAK2
Ephrin Receptor Signaling	0.545	0.0116	WIPF1,JAK2
Regulation of Cellular Mechanics by Calpain Protease	0.543	0.0182	ACTN1
OX40 Signaling Pathway	0.537	0.0179	HLA-A
Actin Nucleation by ARP-WASP Complex	0.537	0.0179	WIPF1
RhoGDI Signaling	0.535	0.0114	CD44,CDH17
NF-κB Signaling	0.528	0.0112	TGFBR1,CARD11
Phospholipases	0.518	0.0169	PLBD1
Hepatic Fibrosis / Hepatic Stellate Cell Activation	0.512	0.0109	TGFBR1,KLF6
CNTF Signaling	0.512	0.0167	JAK2
PCP pathway	0.512	0.0167	FZD1
Dendritic Cell Maturation	0.506	0.0108	HLA-A,JAK2
Wnt/Ca+ pathway	0.5	0.0161	FZD1
Mitotic Roles of Polo-Like Kinase	0.494	0.0159	CCNB2
Endometrial Cancer Signaling	0.489	0.0156	CTNNA1
Gap Junction Signaling	0.487	0.0105	GUCY2C,ITPR2
Thrombopoietin Signaling	0.483	0.0154	JAK2
Eicosanoid Signaling	0.483	0.0154	PLBD1
ERK5 Signaling	0.478	0.0152	MEF2C
Cell Cycle: G1/S Checkpoint Regulation	0.478	0.0152	CDKN2B
Lymphotoxin β Receptor Signaling	0.472	0.0149	TRAF4
EGF Signaling	0.467	0.0147	ITPR2
Calcium Signaling	0.467	0.0101	ITPR2,MEF2C
Basal Cell Carcinoma Signaling	0.462	0.0145	FZD1
Thrombin Signaling	0.459	0.00995	ITPR2,GATA2
TREM1 Signaling	0.457	0.0143	JAK2
Glioma Invasiveness Signaling	0.457	0.0143	CD44
Role of MAPK Signaling in the Pathogenesis of Influenza	0.457	0.0143	PLBD1
MSP-RON Signaling Pathway	0.447	0.0139	JAK2
GPCR-Mediated Integration of Enteroendocrine Signaling Exemplified by an L Cell	0.447	0.0139	ITPR2
Clathrin-mediated Endocytosis Signaling	0.445	0.00971	ITGB8,ITGB7
Antiproliferative Role of Somatostatin Receptor 2	0.442	0.0137	GUCY2C
Role of Wnt/GSK-3β Signaling in the Pathogenesis of Influenza	0.442	0.0137	FZD1
GM-CSF Signaling	0.442	0.0137	JAK2
Toll-like Receptor Signaling	0.433	0.0133	TRAF4
IL-15 Signaling	0.429	0.0132	JAK2
GDNF Family Ligand-Receptor Interactions	0.429	0.0132	ITPR2
VDR/RXR Activation	0.424	0.013	SERPINB1
Angiopoietin Signaling	0.424	0.013	GRB7
Non-Small Cell Lung Cancer Signaling	0.424	0.013	ITPR2
IL-17A Signaling in Airway Cells	0.42	0.0128	JAK2
Actin Cytoskeleton Signaling	0.407	0.00905	SSH1,ACTN1
Erythropoietin Signaling	0.407	0.0123	JAK2
IL-3 Signaling	0.399	0.012	JAK2
Prolactin Signaling	0.399	0.012	JAK2
Altered T Cell and B Cell Signaling in Rheumatoid Arthritis	0.399	0.012	HLA-A
JAK/Stat Signaling	0.399	0.012	JAK2
α-Adrenergic Signaling	0.391	0.0118	ITPR2
IL-17 Signaling	0.391	0.0118	JAK2
Growth Hormone Signaling	0.391	0.0118	JAK2
Leptin Signaling in Obesity	0.391	0.0118	JAK2
Neuregulin Signaling	0.387	0.0116	GRB7
Regulation of Actin-based Motility by Rho	0.387	0.0116	WIPF1
HIPPO signaling	0.387	0.0116	CD44
IL-7 Signaling Pathway	0.387	0.0116	IL7R
Communication between Innate and Adaptive Immune Cells	0.383	0.0115	HLA-A
TGF-β Signaling	0.383	0.0115	TGFBR1
Cardiac Hypertrophy Signaling	0.382	0.00862	TGFBR1,MEF2C
Crosstalk between Dendritic Cells and Natural Killer Cells	0.376	0.0112	HLA-A
Phospholipase C Signaling	0.375	0.00851	ITPR2,MEF2C
PDGF Signaling	0.372	0.0111	JAK2
Opioid Signaling Pathway	0.371	0.00844	ITPR2,FGR
Reelin Signaling in Neurons	0.365	0.0109	FGR
PPAR Signaling	0.365	0.0109	PPARG
Fcγ Receptor-mediated Phagocytosis in Macrophages and Monocytes	0.362	0.0108	FGR
Salvage Pathways of Pyrimidine Ribonucleotides	0.355	0.0105	UPP1
ATM Signaling	0.348	0.0103	CCNB2
VEGF Signaling	0.338	0.01	ACTN1
Chronic Myeloid Leukemia Signaling	0.323	0.00952	TGFBR1
IGF-1 Signaling	0.32	0.00943	JAK2
Glioma Signaling	0.301	0.00885	CDKN2B
Neuropathic Pain Signaling In Dorsal Horn Neurons	0.298	0.00877	ITPR2
Rac Signaling	0.293	0.00862	CD44
Sirtuin Signaling Pathway	0.286	0.00707	PPARG,PFKFB3
Synaptic Long Term Potentiation	0.285	0.0084	ITPR2
PTEN Signaling	0.285	0.0084	TGFBR1
NGF Signaling	0.283	0.00833	TRAF4
LXR/RXR Activation	0.28	0.00826	SCD
fMLP Signaling in Neutrophils	0.278	0.0082	ITPR2
RhoA Signaling	0.278	0.0082	CDC42EP1
PI3K/AKT Signaling	0.275	0.00813	JAK2
Atherosclerosis Signaling	0.273	0.00806	PLBD1
FXR/RXR Activation	0.271	0.008	PPARG
CCR3 Signaling in Eosinophils	0.268	0.00794	ITPR2
PI3K Signaling in B Lymphocytes	0.268	0.00794	ITPR2
IL-6 Signaling	0.264	0.00781	JAK2
D-myo-inositol (1,4,5,6)-Tetrakisphosphate Biosynthesis	0.245	0.0073	DUSP5
D-myo-inositol (3,4,5,6)-tetrakisphosphate Biosynthesis	0.245	0.0073	DUSP5
Insulin Receptor Signaling	0.245	0.0073	JAK2
Phagosome Maturation	0.243	0.00725	HLA-A
Cardiac β-adrenergic Signaling	0.239	0.00714	SMPDL3A
3-phosphoinositide Degradation	0.218	0.00662	DUSP5
D-myo-inositol-5-phosphate Metabolism	0.212	0.00645	DUSP5
Hepatic Cholestasis	0.207	0.00633	ABCC3
Gαq Signaling	0.205	0.00629	ITPR2
Dopamine-DARPP32 Feedback in cAMP Signaling	0.203	0.00625	ITPR2
GNRH Signaling	0.2	0.00617	ITPR2
Glucocorticoid Receptor Signaling	0	0.00595	TGFBR1,JAK2
Axonal Guidance Signaling	0	0.00448	WIPF1,FZD1
NRF2-mediated Oxidative Stress Response	0	0.00526	MAF
Acute Phase Response Signaling	0	0.00592	JAK2
RAR Activation	0	0.00535	JAK2
CXCR4 Signaling	0	0.0061	ITPR2
Aldosterone Signaling in Epithelial Cells	0	0.00599	ITPR2
CREB Signaling in Neurons	0	0.00476	ITPR2
Production of Nitric Oxide and Reactive Oxygen Species in Macrophages	0	0.00518	JAK2
Systemic Lupus Erythematosus Signaling	0	0.00461	HLA-A
AMPK Signaling	0	0.00465	PFKFB3
Role of Osteoblasts, Osteoclasts and Chondrocytes in Rheumatoid Arthritis	0	0.00439	FZD1
Breast Cancer Regulation by Stathmin1	0	0.0049	ITPR2
eNOS Signaling	0	0.00606	ITPR2
Superpathway of Inositol Phosphate Compounds	0	0.00437	DUSP5
3-phosphoinositide Biosynthesis	0	0.00513	DUSP5
Agranulocyte Adhesion and Diapedesis	0	0.00565	ITGB7
ERK/MAPK Signaling	0	0.00503	PPARG
Protein Ubiquitination Pathway	0	0.00379	HLA-A
B Cell Receptor Signaling	0	0.00532	MEF2C
cAMP-mediated signaling	0	0.00444	SMPDL3A
G-Protein Coupled Receptor Signaling	0	0.00364	SMPDL3A

## Sheet: 12h
Ingenuity Canonical Pathways	-log(p-value)	Ratio	Molecules
T Helper Cell Differentiation	5.2	0.087	IL4R,IL12B,HLA-A,IL21R,TNFRSF1B,ICOSLG/LOC102723996
Th1 and Th2 Activation Pathway	4.58	0.0444	ITGB2,IL4R,IL12B,HLA-A,CD274,PSEN2,TIMD4,ICOSLG/LOC102723996
Th2 Pathway	4.27	0.0479	ITGB2,IL4R,IL12B,HLA-A,PSEN2,TIMD4,ICOSLG/LOC102723996
Th1 Pathway	3.64	0.0462	ITGB2,IL12B,HLA-A,CD274,PSEN2,ICOSLG/LOC102723996
D-myo-inositol (1,4,5,6)-Tetrakisphosphate Biosynthesis	3.52	0.0438	PTPRC,DUSP5,MTMR4,PPP1R14A,PTPN12,DUSP16
D-myo-inositol (3,4,5,6)-tetrakisphosphate Biosynthesis	3.52	0.0438	PTPRC,DUSP5,MTMR4,PPP1R14A,PTPN12,DUSP16
3-phosphoinositide Degradation	3.29	0.0397	PTPRC,DUSP5,MTMR4,PPP1R14A,PTPN12,DUSP16
D-myo-inositol-5-phosphate Metabolism	3.23	0.0387	PTPRC,DUSP5,MTMR4,PPP1R14A,PTPN12,DUSP16
B Cell Development	3.04	0.103	PTPRC,IL7R,HLA-A
Protein Kinase A Signaling	2.97	0.0234	PTPRC,DUSP5,SMAD3,PPP1R14A,ITPR1,PTPN3,PTPN12,DUSP16,PRKCB
Caveolar-mediated Endocytosis Signaling	2.9	0.0563	ITGB2,HLA-A,ITGB8,ITGAX
Phagosome Formation	2.87	0.0407	ITGB2,RND3,FCGR3A/FCGR3B,ITGAX,PRKCB
Hepatic Fibrosis / Hepatic Stellate Cell Activation	2.86	0.0328	IL4R,PDGFA,SMAD3,KLF6,ECE1,TNFRSF1B
PI3K Signaling in B Lymphocytes	2.82	0.0397	PTPRC,IL4R,ATF6,ITPR1,PRKCB
Complement System	2.76	0.0833	ITGB2,C1QA,ITGAX
3-phosphoinositide Biosynthesis	2.72	0.0308	PTPRC,DUSP5,MTMR4,PPP1R14A,PTPN12,DUSP16
Macropinocytosis Signaling	2.69	0.0494	ITGB2,PDGFA,ITGB8,PRKCB
Integrin Signaling	2.54	0.0283	PARVB,ITGB2,RND3,GRB7,ITGB8,ITGAX
Superpathway of Inositol Phosphate Compounds	2.38	0.0262	PTPRC,DUSP5,MTMR4,PPP1R14A,PTPN12,DUSP16
Virus Entry via Endocytic Pathways	2.21	0.0364	ITGB2,HLA-A,ITGB8,PRKCB
Paxillin Signaling	2.21	0.0364	ITGB2,ITGB8,PTPN12,ITGAX
Thio-molybdenum Cofactor Biosynthesis	2.18	1	MOCOS
Calcium-induced T Lymphocyte Apoptosis	2.13	0.05	HLA-A,ITPR1,PRKCB
Dendritic Cell Maturation	2.11	0.027	CD1D,IL12B,HLA-A,TNFRSF1B,FCGR3A/FCGR3B
iCOS-iCOSL Signaling in T Helper Cells	2.11	0.0339	PTPRC,HLA-A,ITPR1,ICOSLG/LOC102723996
CD28 Signaling in T Helper Cells	2	0.0315	PTPRC,HLA-A,CARD11,ITPR1
Role of JAK1 and JAK3 in γc Cytokine Signaling	1.97	0.0435	IL7R,IL4R,IL21R
Antiproliferative Role of TOB in T Cell Signaling	1.9	0.0769	SMAD3,TOB1
Molecular Mechanisms of Cancer	1.83	0.018	RASGRF2,RND3,SMAD3,CTNNA1,PSEN2,CDKN2B,PRKCB
Regulation of IL-2 Expression in Activated and Anergic T Lymphocytes	1.81	0.038	CARD11,SMAD3,TOB1
IL-4 Signaling	1.71	0.0349	IL4R,IRF4,HLA-A
HER-2 Signaling in Breast Cancer	1.69	0.0341	ITGB2,ITGB8,PRKCB
Hepatic Cholestasis	1.68	0.0253	IL12B,ABCC3,TNFRSF1B,PRKCB
Crosstalk between Dendritic Cells and Natural Killer Cells	1.67	0.0337	IL12B,HLA-A,TNFRSF1B
Fcγ Receptor-mediated Phagocytosis in Macrophages and Monocytes	1.62	0.0323	FCGR3A/FCGR3B,FGR,PRKCB
Cholecystokinin/Gastrin-mediated Signaling	1.53	0.0297	RND3,ITPR1,PRKCB
Creatine-phosphate Biosynthesis	1.49	0.2	CKB
Type I Diabetes Mellitus Signaling	1.47	0.028	IL12B,HLA-A,TNFRSF1B
Primary Immunodeficiency Signaling	1.46	0.0455	PTPRC,IL7R
Endothelin-1 Signaling	1.45	0.0215	PLBD1,ECE1,ITPR1,PRKCB
Neuroprotective Role of THOP1 in Alzheimer's Disease	1.42	0.0268	HLA-A,ECE1,ST14
Glioma Signaling	1.41	0.0265	PDGFA,CDKN2B,PRKCB
Production of Nitric Oxide and Reactive Oxygen Species in Macrophages	1.4	0.0207	RND3,PPP1R14A,TNFRSF1B,PRKCB
ILK Signaling	1.4	0.0207	PARVB,ITGB2,RND3,ITGB8
IL-8 Signaling	1.38	0.0204	ITGB2,RND3,ITGAX,PRKCB
Synaptic Long Term Potentiation	1.35	0.0252	PPP1R14A,ITPR1,PRKCB
Sperm Motility	1.34	0.025	PLBD1,ITPR1,PRKCB
Semaphorin Signaling in Neurons	1.33	0.0385	PLXNA1,RND3
Atherosclerosis Signaling	1.31	0.0242	PLBD1,ITGB2,PDGFA
LPS/IL-1 Mediated Inhibition of RXR Function	1.3	0.0191	ACSL5,ABCG1,ABCC3,TNFRSF1B
Role of Macrophages, Fibroblasts and Endothelial Cells in Rheumatoid Arthritis	1.29	0.0165	PDGFA,TRAF4,TNFRSF1B,FCGR3A/FCGR3B,PRKCB
Role of Pattern Recognition Receptors in Recognition of Bacteria and Viruses	1.25	0.0229	IL12B,C1QA,PRKCB
HMGB1 Signaling	1.25	0.0229	RND3,IL12B,TNFRSF1B
Leucine Degradation I	1.24	0.111	BCAT1
Cell Cycle: G1/S Checkpoint Regulation	1.15	0.0303	SMAD3,CDKN2B
Phospholipase C Signaling	1.15	0.017	RND3,PPP1R14A,ITPR1,PRKCB
ErbB4 Signaling	1.11	0.0286	PSEN2,PRKCB
Type II Diabetes Mellitus Signaling	1.1	0.0197	ACSL5,TNFRSF1B,PRKCB
MSP-RON Signaling Pathway	1.08	0.0278	ITGB2,IL12B
Fatty Acid Activation	1.08	0.0769	ACSL5
Toll-like Receptor Signaling	1.05	0.0267	IL12B,TRAF4
Gαq Signaling	1.05	0.0189	RND3,ITPR1,PRKCB
Isoleucine Degradation I	1.05	0.0714	BCAT1
Dopamine-DARPP32 Feedback in cAMP Signaling	1.05	0.0188	PPP1R14A,ITPR1,PRKCB
Glioblastoma Multiforme Signaling	1.04	0.0186	RND3,PDGFA,ITPR1
VDR/RXR Activation	1.04	0.026	PDGFA,PRKCB
CXCR4 Signaling	1.02	0.0183	RND3,ITPR1,PRKCB
Tight Junction Signaling	1.01	0.0181	CTNNA1,TNFRSF1B,OCLN
Granulocyte Adhesion and Diapedesis	1	0.018	ITGB2,CXCL16,TNFRSF1B
Synaptic Long Term Depression	0.998	0.0179	PLBD1,ITPR1,PRKCB
Tec Kinase Signaling	0.998	0.0179	RND3,FGR,PRKCB
Altered T Cell and B Cell Signaling in Rheumatoid Arthritis	0.98	0.0241	IL12B,HLA-A
γ-linolenate Biosynthesis II (Animals)	0.972	0.0588	ACSL5
Mitochondrial L-carnitine Shuttle Pathway	0.972	0.0588	ACSL5
α-Adrenergic Signaling	0.963	0.0235	ITPR1,PRKCB
Small Cell Lung Cancer Signaling	0.963	0.0235	TRAF4,CDKN2B
Neuregulin Signaling	0.955	0.0233	GRB7,PRKCB
HIPPO signaling	0.955	0.0233	SMAD3,PPP1R14A
Differential Regulation of Cytokine Production in Macrophages and T Helper Cells by IL-17A and IL-17F	0.948	0.0556	IL12B
Valine Degradation I	0.948	0.0556	BCAT1
NF-κB Activation by Viruses	0.946	0.023	ITGB2,PRKCB
Communication between Innate and Adaptive Immune Cells	0.946	0.023	IL12B,HLA-A
TGF-β Signaling	0.946	0.023	SMAD3,TGIF1
NF-κB Signaling	0.942	0.0169	CARD11,TNFRSF1B,PRKCB
Role of NFAT in Regulation of the Immune Response	0.926	0.0166	HLA-A,ITPR1,FCGR3A/FCGR3B
PDGF Signaling	0.922	0.0222	PDGFA,PRKCB
Reelin Signaling in Neurons	0.907	0.0217	ITGB2,FGR
PPAR Signaling	0.907	0.0217	PDGFA,TNFRSF1B
Maturity Onset Diabetes of Young (MODY) Signaling	0.905	0.05	HNF1B
Endoplasmic Reticulum Stress Pathway	0.886	0.0476	ATF6
Differential Regulation of Cytokine Production in Intestinal Epithelial Cells by IL-17A and IL-17F	0.849	0.0435	IL12B
Lipid Antigen Presentation by CD1	0.832	0.0417	CD1D
CDP-diacylglycerol Biosynthesis I	0.832	0.0417	AGPAT4
Thrombin Signaling	0.829	0.0149	RND3,ITPR1,PRKCB
Breast Cancer Regulation by Stathmin1	0.815	0.0147	PPP1R14A,ITPR1,PRKCB
Leukocyte Extravasation Signaling	0.806	0.0146	ITGB2,CTNNA1,PRKCB
Clathrin-mediated Endocytosis Signaling	0.806	0.0146	ITGB2,PDGFA,ITGB8
Osteoarthritis Pathway	0.806	0.0146	SMAD3,CTNNA1,TNFRSF1B
Phosphatidylglycerol Biosynthesis II (Non-plastidic)	0.8	0.0385	AGPAT4
Nitric Oxide Signaling in the Cardiovascular System	0.795	0.0185	ITPR1,PRKCB
T Cell Receptor Signaling	0.795	0.0185	PTPRC,CARD11
GPCR-Mediated Nutrient Sensing in Enteroendocrine Cells	0.777	0.018	ITPR1,PRKCB
Axonal Guidance Signaling	0.76	0.0112	PLXNA1,SEMA6D,PDGFA,ADAM19,PRKCB
Systemic Lupus Erythematosus Signaling	0.76	0.0138	PTPRC,HLA-A,FCGR3A/FCGR3B
Neuropathic Pain Signaling In Dorsal Horn Neurons	0.759	0.0175	ITPR1,PRKCB
TNFR2 Signaling	0.757	0.0345	TNFRSF1B
Fatty Acid β-oxidation I	0.743	0.0333	ACSL5
Cytotoxic T Lymphocyte-mediated Apoptosis of Target Cells	0.73	0.0323	HLA-A
Natural Killer Cell Signaling	0.725	0.0167	FCGR3A/FCGR3B,PRKCB
Pancreatic Adenocarcinoma Signaling	0.725	0.0167	SMAD3,CDKN2B
LXR/RXR Activation	0.719	0.0165	ABCG1,TNFRSF1B
Renin-Angiotensin Signaling	0.719	0.0165	ITPR1,PRKCB
fMLP Signaling in Neutrophils	0.714	0.0164	ITPR1,PRKCB
RhoA Signaling	0.714	0.0164	PLXNA1,RND3
Sphingosine-1-phosphate Signaling	0.703	0.0161	RND3,PDGFA
CCR3 Signaling in Eosinophils	0.693	0.0159	ITPR1,PRKCB
Opioid Signaling Pathway	0.684	0.0127	ITPR1,FGR,PRKCB
p70S6K Signaling	0.668	0.0153	IL4R,PRKCB
GP6 Signaling Pathway	0.668	0.0153	ITPR1,PRKCB
Notch Signaling	0.662	0.027	PSEN2
P2Y Purigenic Receptor Signaling Pathway	0.658	0.015	P2RY2,PRKCB
Antigen Presentation Pathway	0.652	0.0263	HLA-A
Corticotropin Releasing Hormone Signaling	0.648	0.0148	ITPR1,PRKCB
Androgen Signaling	0.644	0.0147	SMAD3,PRKCB
Estrogen Biosynthesis	0.642	0.0256	HSD17B11
Human Embryonic Stem Cell Pluripotency	0.626	0.0143	PDGFA,SMAD3
Mechanisms of Viral Exit from Host Cells	0.623	0.0244	PRKCB
Role of Hypercytokinemia/hyperchemokinemia in the Pathogenesis of Influenza	0.623	0.0244	IL12B
Role of RIG1-like Receptors in Antiviral Innate Immunity	0.614	0.0238	TRIM25
Autoimmune Thyroid Disease Signaling	0.614	0.0238	HLA-A
Hematopoiesis from Pluripotent Stem Cells	0.614	0.0238	IL12B
IL-12 Signaling and Production in Macrophages	0.608	0.0139	IL12B,PRKCB
Pyrimidine Ribonucleotides Interconversion	0.605	0.0233	CTPS2
Stearate Biosynthesis I (Animals)	0.605	0.0233	ACSL5
UVC-Induced MAPK Signaling	0.605	0.0233	PRKCB
Graft-versus-Host Disease Signaling	0.596	0.0227	HLA-A
Triacylglycerol Biosynthesis	0.596	0.0227	AGPAT4
Pyrimidine Ribonucleotides De Novo Biosynthesis	0.588	0.0222	CTPS2
nNOS Signaling in Neurons	0.579	0.0217	PRKCB
Gustation Pathway	0.579	0.0132	P2RY2,ITPR1
PKCθ Signaling in T Lymphocytes	0.567	0.013	HLA-A,CARD11
Allograft Rejection Signaling	0.564	0.0208	HLA-A
Amyloid Processing	0.549	0.02	PSEN2
GNRH Signaling	0.537	0.0123	ITPR1,PRKCB
Role of Cytokines in Mediating Communication between Immune Cells	0.534	0.0192	IL12B
Nur77 Signaling in T Lymphocytes	0.527	0.0189	HLA-A
eNOS Signaling	0.526	0.0121	ITPR1,PRKCB
Unfolded protein response	0.521	0.0185	ATF6
Aldosterone Signaling in Epithelial Cells	0.519	0.012	ITPR1,PRKCB
PPARα/RXRα Activation	0.515	0.0119	SMAD3,PRKCB
Germ Cell-Sertoli Cell Junction Signaling	0.512	0.0118	RND3,CTNNA1
OX40 Signaling Pathway	0.508	0.0179	HLA-A
Actin Nucleation by ARP-WASP Complex	0.508	0.0179	RND3
Sertoli Cell-Sertoli Cell Junction Signaling	0.498	0.0116	CTNNA1,OCLN
Neuroinflammation Signaling Pathway	0.494	0.00997	IL12B,HLA-A,PSEN2
Phospholipases	0.489	0.0169	PLBD1
Agranulocyte Adhesion and Diapedesis	0.485	0.0113	ITGB2,CXCL16
Induction of Apoptosis by HIV1	0.483	0.0167	TNFRSF1B
PXR/RXR Activation	0.466	0.0159	ABCC3
Endometrial Cancer Signaling	0.46	0.0156	CTNNA1
Thrombopoietin Signaling	0.455	0.0154	PRKCB
Eicosanoid Signaling	0.455	0.0154	PLBD1
RAR Activation	0.454	0.0107	SMAD3,PRKCB
Regulation of the Epithelial-Mesenchymal Transition Pathway	0.454	0.0107	SMAD3,PSEN2
B Cell Receptor Signaling	0.451	0.0106	PTPRC,PRKCB
Remodeling of Epithelial Adherens Junctions	0.45	0.0152	CTNNA1
UVB-Induced MAPK Signaling	0.45	0.0152	PRKCB
Lymphotoxin β Receptor Signaling	0.444	0.0149	TRAF4
Agrin Interactions at Neuromuscular Junction	0.444	0.0149	ITGB2
Gap Junction Signaling	0.443	0.0105	ITPR1,PRKCB
EGF Signaling	0.439	0.0147	ITPR1
Chemokine Signaling	0.439	0.0147	PRKCB
IL-10 Signaling	0.434	0.0145	IL4R
TREM1 Signaling	0.429	0.0143	ITGAX
Melatonin Signaling	0.429	0.0143	PRKCB
Glioma Invasiveness Signaling	0.429	0.0143	RND3
Role of MAPK Signaling in the Pathogenesis of Influenza	0.429	0.0143	PLBD1
mTOR Signaling	0.426	0.0102	RND3,PRKCB
Calcium Signaling	0.423	0.0101	ASPH,ITPR1
ERK/MAPK Signaling	0.42	0.0101	PPP1R14A,PRKCB
GPCR-Mediated Integration of Enteroendocrine Signaling Exemplified by an L Cell	0.42	0.0139	ITPR1
GM-CSF Signaling	0.415	0.0137	PRKCB
GDNF Family Ligand-Receptor Interactions	0.402	0.0132	ITPR1
Dopamine Receptor Signaling	0.402	0.0132	PPP1R14A
Angiopoietin Signaling	0.397	0.013	GRB7
Non-Small Cell Lung Cancer Signaling	0.397	0.013	ITPR1
CREB Signaling in Neurons	0.392	0.00952	ITPR1,PRKCB
Estrogen-Dependent Breast Cancer Signaling	0.389	0.0127	HSD17B11
Cyclins and Cell Cycle Regulation	0.385	0.0125	CDKN2B
Erythropoietin Signaling	0.38	0.0123	PRKCB
Role of NFAT in Cardiac Hypertrophy	0.377	0.00926	ITPR1,PRKCB
IL-3 Signaling	0.372	0.012	PRKCB
Prolactin Signaling	0.372	0.012	PRKCB
Actin Cytoskeleton Signaling	0.366	0.00905	PDGFA,SSH1
Growth Hormone Signaling	0.365	0.0118	PRKCB
Regulation of Actin-based Motility by Rho	0.361	0.0116	RND3
IL-7 Signaling Pathway	0.361	0.0116	IL7R
LPS-stimulated MAPK Signaling	0.357	0.0115	PRKCB
PEDF Signaling	0.357	0.0115	HNF1B
VEGF Family Ligand-Receptor Interactions	0.354	0.0114	PRKCB
Factors Promoting Cardiogenesis in Vertebrates	0.35	0.0112	PRKCB
Apoptosis Signaling	0.35	0.0112	TNFRSF1B
FGF Signaling	0.343	0.011	ITPR1
Death Receptor Signaling	0.339	0.0109	TNFRSF1B
Ceramide Signaling	0.336	0.0108	TNFRSF1B
CCR5 Signaling in Macrophages	0.336	0.0108	PRKCB
Salvage Pathways of Pyrimidine Ribonucleotides	0.329	0.0105	UPP1
Sumoylation Pathway	0.326	0.0104	RND3
ErbB Signaling	0.323	0.0103	PRKCB
STAT3 Pathway	0.323	0.0103	IL4R
CTLA4 Signaling in Cytotoxic T Lymphocytes	0.32	0.0102	HLA-A
CDK5 Signaling	0.32	0.0102	PPP1R14A
Colorectal Cancer Metastasis Signaling	0.319	0.00823	RND3,SMAD3
PAK Signaling	0.313	0.01	PDGFA
VEGF Signaling	0.313	0.01	PRKCB
Huntington's Disease Signaling	0.312	0.0081	ITPR1,PRKCB
Antioxidant Action of Vitamin C	0.302	0.00962	PLBD1
Chronic Myeloid Leukemia Signaling	0.299	0.00952	SMAD3
HGF Signaling	0.274	0.00877	PRKCB
G Beta Gamma Signaling	0.274	0.00877	PRKCB
Xenobiotic Metabolism Signaling	0.267	0.00733	ABCC3,PRKCB
Fc Epsilon RI Signaling	0.262	0.0084	PRKCB
Role of Tissue Factor in Cancer	0.26	0.00833	FGR
NGF Signaling	0.26	0.00833	TRAF4
p38 MAPK Signaling	0.26	0.00833	TNFRSF1B
Cellular Effects of Sildenafil (Viagra)	0.246	0.00794	ITPR1
Iron homeostasis signaling pathway	0.244	0.00787	PDGFA
IL-6 Signaling	0.241	0.00781	TNFRSF1B
Cdc42 Signaling	0.239	0.00775	HLA-A
14-3-3-mediated Signaling	0.237	0.00769	PRKCB
Adipogenesis pathway	0.233	0.00758	SMAD3
Insulin Receptor Signaling	0.223	0.0073	PPP1R14A
Phagosome Maturation	0.221	0.00725	HLA-A
Cardiac β-adrenergic Signaling	0.217	0.00714	PPP1R14A
Epithelial Adherens Junction Signaling	0.212	0.00699	CTNNA1
Glucocorticoid Receptor Signaling	0	0.00298	SMAD3
NRF2-mediated Oxidative Stress Response	0	0.00526	PRKCB
Acute Phase Response Signaling	0	0.00592	TNFRSF1B
Mitochondrial Dysfunction	0	0.00606	PSEN2
Cardiac Hypertrophy Signaling	0	0.00431	RND3
Role of Osteoblasts, Osteoclasts and Chondrocytes in Rheumatoid Arthritis	0	0.00439	TNFRSF1B
Signaling by Rho Family GTPases	0	0.00398	RND3
RhoGDI Signaling	0	0.00568	RND3
Protein Ubiquitination Pathway	0	0.00379	HLA-A
Wnt/β-catenin Signaling	0	0.00592	TLE3
G-Protein Coupled Receptor Signaling	0	0.00364	PRKCB
Adrenomedullin signaling pathway	0	0.00529	ITPR1
Ephrin Receptor Signaling	0	0.00578	PDGFA
