# Supplementary material for: Importance of EMT Factor ZEB1 in cDC1 “MutuDC Line” Mediated Induction of Th1 Immune Response
Source: Front Immunol. 2018 Nov 13;9:2604. doi: 10.3389/fimmu.2018.02604 (PMC6243008; doi:10.3389/fimmu.2018.02604)
Supplement: Supplementary file 8 [file Table_8.xlsx]

## Sheet: Sheet1
REAGENT & RESOURCES	SOURCE	IDENTIFIER
Antibodies
Anti-mouse MHCII (I-A/I-E) AlexaFluor700 (clone:M5/114.15.2)	e-Bioscience	56-5321-82
Anti-mouse MHCI(H-2Kb) APC (clone: AF6-88.5.5.3)	e-Bioscience	17-5958-80
Anti-mouse CD40 PerCP-eFluor710 (clone:1C10)	e-Bioscience	46-0401-82
Anti-mouse CD80 PE (clone:16-10A1)	e-Bioscience	12-0801-82
Anti-mouse CD274(B7-H1)/PDL1 PerCP-eFluor710 (clone:MIH5)	e-Bioscience	46-5982-82
Anti-mouse CD86 (B7-H2) APC (clone:GL1)	e-Bioscience	17-0862-82
Anti-mouse IL6 PE (clone:MP5-20F3)	e-Bioscience	12-7061-81
Anti-mouse IL12(p40/70)PE (clone:C15.6)	BD	554480
Anti-mouse IL10 AlexaFluor 700 (clone:JES5-16E3)	e-Bioscience	56-7101-80
Anti-mouse CD152(CTLA-4) PE (clone:UC10-4B9)	e-Bioscience	12-1522-81
Anti-mouse IDO1 AlexaFluor647 (clone:2E2/IDO1)	Biolegend	654004
Anti-mouse IL27p28 PE (clone:MM27-7B1)	e-Bioscience	12-7285-80
Anti-mouse IL13 PE-Cyanine7 (clone:ebio13a)	e-Bioscience	25-7133-82
Anti-CD3 FITC (clone:17A2)	e-Bioscience	11-0032-82
Anti-mouse CD3 PE (clone:17A2)	e-Bioscience	50-0032-U025
Anti-mouse CD4 PE-Cyanine7 (clone:GK1.5)	e-Bioscience	25-0041-82
Anti-mouse TCRb-BV510 (clone:H57-597)	Biolegend	109234
Anti-Hu/Mo CD44 eFluor450 (clone:IM7)	e-Bioscience	48-0441-82
Anti-mouse CD25 APC (clone:GL-1(GL1))	e-Bioscience	20-0862-0100
Anti-Hu/Mo Gata-3 PE-eFlour610 (clone: TWAJ)	e-Bioscience	61-9966-41
Anti-Hu/Mo Tbet PE-Cyanine7 (clone:eBio4b10)	e-Bioscience	25-5825-82
Anti-Foxp3 PE (clone:150D/E4)	e-Bioscience	12-4774-42
Anti-mouse IFN gamma APC (clone:XMG1.2)	e-Bioscience	17-7311-81
Anti-mouse CD11c APC (clone:3.9)	e-Bioscience	48-0116-42
Anti-mouse IL17 APC (clone: 17B7)	e-Bioscience	17-7177-81
Anti-mouse IL4 APC (clone: 11B1)	Tonbo	20-7041-U100
Anti-Hu/Mo IL5 PE (clone:TRFK5)	e-Bioscience	12-7052-81
Anti-mouse F4/80 (clone: BM8.1)	Tonbo	4801-U100
Brefeldin A (1000x)	e-Bioscience	00-4506-51
Anti-mouse CD8α eFluor450	e-Bioscience	48-4321-82
Rabbit polyclonal Zeb1 (H-102)	Santa cruz	SC-25388
Rabbit monoclonal beta-Actin (D6A8)	CST	8457S
Goat anti-rabbit IgG-HRP	Santa cruz	SC-2004
Cell Proliferation Dye eFluor™ 670	e-Bioscience	65-0840-85
Biological samples
Heligmosomoids polygyrus	Nicola Harris (EPFL, Lausanne)
Chemicals, Peptides, and Recombinant Proteins
CpG ODN 1826	Invivogen	1826
Poly I:C (HMW)	Invivogen	TLRL-pic-5
LPS EB Ultrapure	Invivogen	TLRL-3 pelps
FLT3L serum	Transgenic mice	Baerenwaldt et al., 2016
Formaldehyde solution	Sigma	252549
Glycine	Sigma	50046
CD8 T cell neutralizing antibody	Hybridoma	Clone H35
Critical Commercial Assays
Nucleospin RNA Plus kit	Macherey-nagel	740984
High Capacity cDNA Reverse Transcription kit	Applied Biosystems	4368814
Lightcycler 480 sybr green master	Roche	4887352001
Lightcycler 480 multiwell plate 96,white	Roche	04 729 692 001
Bio-plex pro mouse cytokine 23-plex	BIORAD	M60-009RDPD
BCA Protein assay kit	Thermo	PI-23227
Calphos mammalian transfection kit	Takara	631312
NEBNEXT mRna library prep master mix set for illumina	NEB	E6100S
NEBNEXT chip-seq library prep master mix set for illumina	NEB	E6240S
NEBNEXT Poly(A) mrna Magnetic isolation module	NEB	E7490S
Foxp3/Transcription factor staining buffer set kit	ebiosciences	00-5523-00
EasySep™ Mouse CD4+ T Cell Isolation Kit	Stem cell technologies	19852
Plasmacytoid Dendritic Cell Isolation Kit II mouse	MACS Miltenyi Biotec	130-092-786
CD8+ Dendritic Cell Isolation Kit II mouse	MACS Miltenyi Biotec	130-091-169
EasySep™ Mouse CD11b Positive Selection Kit II	Stem cell technologies	18970
Experimental Models: Cell Lines
DC 1940 CD8a+ cell line	Fuertes Marraco et al., 2012
Experimental Models: Organisms/Strains
C57BL/6 mice	ILS animal facility, Bhubaneswar, India
BALb/C mice	ILS animal facility, Bhubaneswar, India
Sequence-Based Reagents
ZEB1 (TRCN0000235850) shRNA 1 CCGGATAGAGGCTACAAGCGCTTTACTCGAGTAAAGCGCTTGTAGCCTCTATTTTTTG	Sigma-Aldrich	Clone ID:NM_011546.2-486s21c1
ZEB1 (TRCN0000235851) shRNA 2 CCGGCCGCCAACAAGCAGACTATTCCTCGAGGAATAGTCTGCTTGTTGGCGGTTTTTG	Sigma-Aldrich	Clone ID:NM_011546.2-2442s21c1
ZEB1 (TRCN0000235853) shRNA 3 CCGGGTCGACAGTCAGTAGCGTTTACTCGAGTAAACGCTACTGACTGTCGACTTTTTG	Sigma-Aldrich	Clone ID:NM_011546.2-2200s21c1
Software and Algorithms
Bowtie2	Langmead and salzberg 2012	http://bowtie-bio.sourceforge.net/bowtie2/manual.shtml
Tophat	Kim, pertea et al. 2013	https://ccb.jhu.edu/software/tophat/index.shtml
HOMER	Heinz, benner et al. 2010	http://homer.salk.edu/homer/
Cufflink	Trapnell, williams et al. 2010	http://cole-trapnell-lab.github.io/cufflinks/manual/
SeqMINER	Ye, krebs et al. 2011	http://bips.u-strasbg.fr/
IPA	Qiagen bioinformatic	Manuscript
Picard tools	Broad Institute	Manuscript
Primers user for RT-qPCR
Gene	Sequence	source
IL12a_F	CCAGGTGTCTTAGCCAGTCC	IDT
IL12a_R	GCAGTGCAGGAATAATGTTTCA	IDT
IL12b_F	GACTCCAGGGGACAGGCTA	IDT
IL12b_R	CCAGGAGATGGTTAGCTTCTGA	IDT
IL10_F	CAGAGCCACATGCTCCTAGA	IDT
IL10_R	TGTCCAGCTGGTCCTTTGTT	IDT
IL6_F	GCTACCAAACTGGATATAATCAGGA	IDT
IL6_R	CCAGGTAGCTATGGTACTCCAGAA	IDT
Actin_F	GGCTGTATTCCCCTCCATCG	IDT
Actin_R	CCAGTTGGTAACAATGCCATG	IDT
CD80_F	TCGTCTTTCACAAGTGTCTTCAG	IDT
CD80_R	TTGCCAGTAGATTCGGTCTTC	IDT
CD86_F	GAAGCCGAATCAGCCTAGC	IDT
CD86_R	CAGCGTTACTATCCCGCTCT	IDT
CD274/PDL1_F	CCATCCTGTTGTTCCTCATTG	IDT
CD274/PDL1_R	TCCACATCTAGCATTCTCACTTG	IDT
IL27_F	GCAGGGAATTCACAGTCAGC	GCC BIOTECH
IL27_R	GGACATAGCCCTGAACCTCA	GCC BIOTECH
Zeb1_F	CAGACCAGACAGTATTACCAG	GCC BIOTECH
Zeb1_R	CGTTGTCTTTCACGTTGTC	GCC BIOTECH
Irf4_F	AGCACCTTATGGCTCTCTGC	Invitrogen
Irf4_R	TGACTGGTCAGGGGCATAAT	Invitrogen
